# Supplementary material for: Single missense mutations in Vi capsule synthesis genes confer hypervirulence to Salmonella Typhi
Source: Nat Commun. 2024 Jun 19;15:5258. doi: 10.1038/s41467-024-49590-6 (PMC11187135; doi:10.1038/s41467-024-49590-6)
Supplement: Supplementary file 4 — Supplementary Data 1 [file 41467_2024_49590_MOESM4_ESM.xlsx]

## Sheet: WGS analysis
S. Data 1, related to Fig. 1a. Bioinformatic analysis results of 5,379 S. Typhi clinical isolates.
						SeqSero2 v1.2.1		WP_001210944.1	WP_000466893.1	WP_000127915.1	WP_010989299.1	WP_000632615.1	WP_000720235.1	WP_001023498.1	WP_000467404.1	WP_000431675.1	WP_000052242.1	NP_462404.1	WP_014646135.1	NP_461212.1	NP_461213.1
Genbank accession	Assembly	Strain/isolate	Length (bp)	Collection date	Collection site	Predicted antigenic profile	Computed serotype	tviA	tviB	tviC	tviD	tviE	vexA	vexB	vexC	vexD	vexE	envZ	ompR	rcsB	rcsC
GCA_000007545.1	ASM754v1	Ty2	4791961			9:d:	S. Typhi	1	1	1	1	1	1	1	1	1	1	1	1	1	1
GCA_000195995.1	ASM19599v1	CT18	5133713	1993-12		9:d:	S. Typhi	1	1	1	1	1	1	1	1	1	1	1	1	1	1
GCA_000245535.1	ASM24553v1	P-stx-12	4949783		India	9:d:	S. Typhi	1	1	1	1	1	1	1	1	1	1	1	1	1	1
GCA_000256015.1	SalTypBL196_1.0	BL196	4689922	2005	Malaysia	9:d:	S. Typhi	1	1	1	1	1	1	1	1	1	1	1	1	1	1
GCA_000262615.1	SalTypUJ816A_1.0	UJ816A	4627917	1998	Malaysia	9:d:	S. Typhi	1	1	1	1	1	1	1	1	1	1	1	1	1	1
GCA_000267565.1	YKP860805.1	ST0208	4690773	2008	Malaysia	9:d:	S. Typhi	1	1	1	1	1	1	1	1	1	1	1	1	1	1
GCA_000282875.1	SalTypSTCR0044_1.0	CR0044	4696714	2007	Malaysia	9:d:	S. Typhi	1	1	1	1	1	1	1	1	1	1	1	1	1	1
GCA_000385905.1	ASM38590v1	Ty21a	4791958			9:d:	S. Typhi	1	1	1	1	1	1	1	1	1	1	1	1	1	1
GCA_000523415.2	STH2370v1	STH2370	4757611	1991	Chile	9:d:	S. Typhi	1	1	1	1	1	1	1	1	1	1	1	1	1	1
GCA_001047895.1	10592_2_52	980557	4654888	2009		9:d:	S. Typhi	-1	-1	-1	-1	-1	-1	-1	-1	-1	-1	1	1	1	1
GCA_001047915.1	10593_2_12	2700119	4733424	2009		9:d:	S. Typhi	1	1	1	1	1	1	1	1	1	1	1	1	1	1
GCA_001047935.1	10492_1_52	MDUST265	4815636	2011		9:d:	S. Typhi	1	1				1	1	1	1		1	1	1	1
GCA_001047955.1	10349_1_22	ERL061748	4720705	2006		9:d:	S. Typhi	1	1	1	1	1	1	1	1	1	1	1	1	1	1
GCA_001047975.1	10349_1_70	ERL114070	4784360	2011		9:d:	S. Typhi	1	1	1	1	1	1	1	1	1	1	1	1	1	1
GCA_001047995.1	10349_1_3	ERL022464	4727968	2002		9:d:	S. Typhi	1	1	1	1	1	1	1	1	1	1	1	1	1	1
GCA_001048035.2	ERL103914	ERL103914	4758451	2010		9:d:	S. Typhi	1	1	1	1	1	1	1	1	1	1	1	1	1	1
GCA_001048055.1	10492_1_84	MDUST411	4733556	2011		9:d:	S. Typhi	1	1	1	1	1	1	1	1	1	1	1	1	1	1
GCA_001048075.1	10493_1_11	MDUST131	4782277	2011		9:d:	S. Typhi	1	1	1	1	1	1	1	1	1	1	1	1	1	1
GCA_001048095.1	10493_1_17	MDUST152	4746483	2012		9:d:	S. Typhi	1	1	1	1	1	1	1	1	1	1	1	1	1	1
GCA_001048135.1	10493_1_63	MDUST297	4812852	2011		9:d:	S. Typhi	1	1	1	1	1	1	1	1	1	1	1	1	1	1
GCA_001048155.1	10561_2_40	ERL022368	4813995	2002		9:d:	S. Typhi	1	1	1	1	1	1	1	1	1	1	1	1	1	1
GCA_001048175.1	10493_1_50	MDUST268	4682755	2011		9:d:	S. Typhi	1	1	1	1	1	1	1	1	1	1	1	1	1	1
GCA_001048195.1	10562_2_18	MDUST190	4832433	2011		9:d:	S. Typhi	1	1	1	1	1	1	1	1	1	1	1	1	1	1
GCA_001048215.1	10492_1_23	MDUST187	4724436	2011		9:d:	S. Typhi	1	1	1	1	1	1	1	1	1	1	1	1	1	1
GCA_001048235.1	10492_1_33	MDUST223	4722420	2011		9:d:	S. Typhi	1	1	1	1	1	1	1	1	1	1	1	1	1	1
GCA_001048255.1	10493_1_86	MDUST415	4708208	2012		9:d:	S. Typhi	1	1	1	1	1	1	1	1	1	1	1	1	1	1
GCA_001048275.1	10493_1_22	MDUST162	4818065	2011		9:d:	S. Typhi	1	1	1	1	1	1	1	1	1	1	1	1	1	1
GCA_001048295.1	10493_1_28	MDUST177	4690997	2011		9:d:	S. Typhi	1	1	1	1	1	1	1	1	1	1	1	1	1	1
GCA_001048315.1	10562_2_17	MDUST176	4797927	2011		9:d:	S. Typhi	1	1	1	1	1	1	1	1	1	1	1	1	1	1
GCA_001048335.1	10492_1_15	MDUST151	4932545	2012		9:d:	S. Typhi	1	1	1	1	1	1	1	1	1	1	1	1	1	1
GCA_001048355.1	10562_2_35	MDUST260	4815599	2011		9:d:	S. Typhi	1	1	1	1	1	1	1	1	1	1	1	1	1	1
GCA_001048375.2	M223	M223	4796046	1939		9:d:	S. Typhi	1	1	1	1	1	1	1	1	1	1	1	1	1	1
GCA_001048395.1	10541_2_10	MDUST181	4721306	2011		9:d:	S. Typhi	1	1	1	1	1	1	1	1	1	1	1	1	1	1
GCA_001048415.1	10492_1_39	MDUST239	4822826	2011		9:d:	S. Typhi	1	1	1	1	1	1	1	1	1	1	1	1	1	1
GCA_001048435.1	10562_2_10	MDUST146	4753037	2012		9:d:	S. Typhi	1	1	1	1	1	1	1	1	1	1	1	1	1	1
GCA_001048455.1	10562_2_14	MDUST170	4762597	2011		9:d:	S. Typhi	1	1	1	1	1	1	1	1	1	1	1	1	1	1
GCA_001078725.1	10541_1_60	ERS325052	4717723	2004	Argentina	9:d:	S. Typhi	1	1	1	1	1	1	1	1	1	1	1	1	1	1
GCA_001078765.1	10562_2_46	MDUST307	4719689	1981	Fiji	9:d:	S. Typhi	1	1	1	1	1	1	1	1	1	1	1	1	1	1
GCA_001078785.1	10493_1_39	MDUST214	4828216	2011	India	9:d:	S. Typhi	1	1	1	1	1	1	1	1	1	1	1	1	1	1
GCA_001078825.1	10541_2_25	MDUST284	4733648	2004	Samoa	9:d:	S. Typhi	1	1	1	1	1	1	1	1	1	1	1	1	1	1
GCA_001078845.1	10493_1_21	MDUST159	4722852	2012	India	9:d:	S. Typhi	1	1	1	1	1	1	1	1	1	1	1	1	1	1
GCA_001078865.1	10561_2_64	np93	4720980	2011	Nepal	9:d:	S. Typhi	1	1	1	1	1	1	1	1	1	1	1	1	1	1
GCA_001078905.1	10493_1_70	MDUST322	4701954	1983	Fiji	9:d:	S. Typhi	1	1	1	1	1	1	1	1	1	1	1	1	1	1
GCA_001078925.1	10493_1_24	MDUST168	4726232	2011	India	9:d:	S. Typhi	1	1	1	1	1	1	1	1	1	1	1	1	1	1
GCA_001078945.1	10060_6_22	UI11562	4727982	2008	Laos	9:d:	S. Typhi	1	1	1	1	1	1	1	1	1	1	1	1	1	1
GCA_001078965.1	10071_3_27	1025041	4699020	2004	South Africa	9:d:	S. Typhi	1	1	1	1	1	1	1	1	1	1	1	1	1	1
GCA_001078985.1	10060_6_81	129-0230-K	4787658	2008	Tanzania	9:d:	S. Typhi	1	1	1	1	1	1	1	1	1	1	1	1	1	1
GCA_001079005.1	10071_3_52	412921	4684505	2009	South Africa	9:d:	S. Typhi	1	1	1	1	1	1	1	1	1	1	1	1	1	1
GCA_001079025.1	10071_8_65	2010K-0507	4931382	2007	Kenya	9:d:	S. Typhi	1	1	1	1	1	1	1	1	1	1	1	1	1	1
GCA_001079045.1	10071_8_13	Gen-0013	4826693	2012	Samoa	9:d:	S. Typhi	1	1	1	1	1	1	1	1	1	1	1	1	1	1
GCA_001079065.1	10060_6_27	UI13797	4699673	2009	Laos	9:d:	S. Typhi	1	1	1	1	1	1	1	1	1	1	1	1	1	1
GCA_001079085.1	10060_6_91	H084140247	4851751	2008	Iraq	9:d:	S. Typhi	1	1	1	1	1	1	1	1	1	1	1	1	1	1
GCA_001079105.1	10060_6_87	H083520583	4852017	2008	Iraq	9:d:	S. Typhi	1	1	1	1	1	1	1	1	1	1	1	1	1	1
GCA_001079125.1	10071_3_59	627334	4699564	2012	South Africa	9:d:	S. Typhi	1	1	1	1	1	1	1	1	1	1	1	1	1	1
GCA_001079145.1	10060_6_56	UI5275	4696875	2004	Laos	9:d:	S. Typhi	1	1	1	1	1	1	1	1	1	1	1	1	1	1
GCA_001079165.1	10060_6_46	UI3862	4742765	2003	Laos	9:d:	S. Typhi	1	1	1	1	1	1	1	1	1	1	1	1	1	1
GCA_001079185.1	10060_5_36	A246	4732737	2010	Indonesia	9:d:	S. Typhi	1	1	1	1	1	1	1	1	1	1	1	1	1	1
GCA_001079205.1	10071_8_15	Gen-0015	4825760	2012	Samoa	9:d:	S. Typhi	1	1	1	1	1	1	1	1	1	1	1	1	1	1
GCA_001079225.1	10071_3_47	493790	4745084	2010	South Africa	9:d:	S. Typhi	1	1	1	1	1	1	1	1	1	1	1	1	1	1
GCA_001079245.1	10071_8_78	2010K-0548	4721695	2008	Kenya	9:d:	S. Typhi	1	1	1	1	1	1	1	1	1	1	1	1	1	1
GCA_001079265.1	10071_8_88	2010K-0524	4931654	2007	Kenya	9:d:	S. Typhi	1	1	1	1	1	1	1	1	1	1	1	1	1	1
GCA_001079285.1	10060_5_77	B1596	4720974	2012	Fiji	9:d:	S. Typhi	1	1	1	1	1	1	1	1	1	1	1	1	1	1
GCA_001079305.1	10071_3_21	TY647	4730828	2012	Bangladesh	9:d:	S. Typhi	1	1	1	1	1	1	1	1	1	1	1	1	1	1
GCA_001079325.1	10071_8_10	Gen-0010	4719895	2012	Samoa	9:d:	S. Typhi	1	1	1	1	1	1	1	1	1	1	1	1	1	1
GCA_001079365.1	10060_5_28	A237	4758360	2010	Indonesia	9:d:	S. Typhi	1	1	1	1	1	1	1	1	1	1	1	1	1	1
GCA_001079385.1	10071_3_22	231697	4700571	2007	South Africa	9:d:	S. Typhi	1	1	1	1	1	1	1	1	1	1	1	1	1	1
GCA_001079405.1	10071_8_27	Gen-0027	4720497	2012	Samoa	9:d:	S. Typhi	1	1	1	1	1	1	1	1	1	1	1	1	1	1
GCA_001079425.1	10071_8_90	2010K-0544	4931465	2009	Kenya	9:d:	S. Typhi	1	1	1	1	1	1	1	1	1	1	1	1	1	1
GCA_001079445.1	10060_6_63	UX305	4768942	2009	Laos	9:d:	S. Typhi	1	1	1	1	1	1	1	1	1	1	1	1	1	1
GCA_001079465.2	STyphi_1553_1	1553	4771489	2011	Bangladesh	9:d:	S. Typhi	1	1	1	1	1	1	1	1	1	1	1	1	1	1
GCA_001079485.1	10060_6_29	UI14191/3	4741171	2009	Laos	9:d:	S. Typhi	1	1	1	1	1	1	1	1	1	1	1	1	1	1
GCA_001079505.1	10060_5_17	A158	4679829	2009	Indonesia	9:d:	S. Typhi	0	1	1	1	1	1	1	1	1	1	1	1	1	1
GCA_001079525.1	10060_6_52	UI4940	4730350	2004	Laos	9:d:	S. Typhi	1	1	1	1	1	1	1	1	1	1	1	1	1	1
GCA_001079565.1	10071_8_31	Gen-0031	4719372	2012	Samoa	9:d:	S. Typhi	1	1	1	1	1	1	1	1	1	1	1	1	1	1
GCA_001079585.1	10071_8_22	Gen-0022	4719844	2012	Samoa	9:d:	S. Typhi	1	1	1	1	1	1	1	1	1	1	1	1	1	1
GCA_001079605.1	10060_5_4	2007-019648	4934520	2012	Cambodia	9:d:	S. Typhi	1	1	1	1	1	1	1	1	1	1	1	1	1	1
GCA_001079625.1	10071_8_84	2010K-0626	4793810	2009	Kenya	9:d:	S. Typhi	1	1	1	1	1	1	1	1	1	1	1	1	1	1
GCA_001079645.1	10071_3_44	1026656	4889536	2004	South Africa	9:d:	S. Typhi	1	1	1	1	1	1	1	1	1	1	1	1	1	1
GCA_001079665.1	10071_8_81	2010K-0506	4932642	2007	Kenya	9:d:	S. Typhi	1	1	1	1	1	1	1	1	1	1	1	1	1	1
GCA_001079685.1	10071_3_31	226195	4700115	2007	South Africa	9:d:	S. Typhi	1	1	1	1	1	1	1	1	1	1	1	1	1	1
GCA_001079705.1	10060_6_47	UI3915	4932294	2003	Laos	9:d:	S. Typhi	1	1	1	1	1	1	1	1	1	1	1	1	1	1
GCA_001079725.1	10060_6_79	129-0303-M	4786949	2008	Tanzania	9:d:	S. Typhi	1	1	1	1	1	1	1	1	1	1	1	1	1	1
GCA_001079745.1	10060_6_38	UI3452	4925793	2003	Laos	9:d:	S. Typhi	1	1	1	1	1	1	1	1	1	1	1	1	1	1
GCA_001079765.1	10060_6_9	SV179	4739500	2009	Laos	9:d:	S. Typhi	1	1	1	1	1	1	1	1	1	1	1	1	1	1
GCA_001079785.1	10071_3_60	648212	4743710	2012	South Africa	9:d:	S. Typhi	1	1	1	1	1	1	1	1	1	1	1	1	1	1
GCA_001079805.1	10060_6_34	UI17187	4731961	2010	Laos	9:d:	S. Typhi	1	1	1	1	1	1	1	1	1	1	1	1	1	1
GCA_001079825.1	10060_6_93	H084260341	4851453	2008	Iraq	9:d:	S. Typhi	1	1	1	1	1	1	1	1	1	1	1	1	1	1
GCA_001079845.1	10071_3_93	A137	4594107	2008	Indonesia	9:d:	S. Typhi	-1	-1	-1	-1	-1	-1	-1	-1	-1	-1	1	1	1	1
GCA_001079865.1	10060_5_84	P749	4721573	2008	Fiji	9:d:	S. Typhi	1	1	1	1	1	1	1	1	1	1	1	1	1	1
GCA_001079885.1	10060_6_12	SV357	4719746	2009	Laos	9:d:	S. Typhi	1	1	1	1	1	1	1	1	1	1	1	1	1	1
GCA_001079905.1	10071_8_47	Gen-0047	4828231	2012	Samoa	9:d:	S. Typhi	1	1	1	1	1	1	1	1	1	1	1	1	1	1
GCA_001079925.1	10060_6_18	SV610	4713894	2010	Laos	9:d:	S. Typhi	1	1	1	1	1	1	1	1	1	1	1	1	1	1
GCA_001079945.1	10071_3_66	325681	4732894	2009	South Africa	9:d:	S. Typhi	1	1	1	1	1	1	1	1	1	1	1	1	1	1
GCA_001079965.1	10071_8_3	Gen-0003	4825545	2012	Samoa	9:d:	S. Typhi	1	1	1	1	1	1	1	1	1	1	1	1	1	1
GCA_001079985.1	10071_8_71	2010K-0550	4933693	2009	Kenya	9:d:	S. Typhi	1	1	1	1	1	1	1	1	1	1	1	1	1	1
GCA_001080005.1	10071_8_28	Gen-0028	4719410	2012	Samoa	9:d:	S. Typhi	1	1	1	1	1	1	1	1	1	1	1	1	1	1
GCA_001080025.1	10071_3_12	TY108	4739558	2012	Bangladesh	9:d:	S. Typhi	1	1	1	1	1	1	1	1	1	1	1	1	1	1
GCA_001080045.1	10071_8_39	Gen-0039	4719780	2012	Samoa	9:d:	S. Typhi	1	1	1	1	1	1	1	1	1	1	1	1	1	1
GCA_001080065.1	10493_1_19	MDUST156	4745480	2012	Pakistan	9:d:	S. Typhi	1	1	1	1	1	1	1	1	1	1	1	1	1	1
GCA_001080085.1	10071_8_12	Gen-0012	4720455	2012	Samoa	9:d:	S. Typhi	1	1	1	1	1	1	1	1	1	1	1	1	1	1
GCA_001080105.1	10071_8_25	Gen-0025	4719654	2012	Samoa	9:d:	S. Typhi	1	1	1	1	1	1	1	1	1	1	1	1	1	1
GCA_001080125.1	10071_8_40	Gen-0040	4719465	2012	Samoa	9:d:	S. Typhi	1	1	1	1	1	1	1	1	1	1	1	1	1	1
GCA_001080145.1	10071_3_33	225555	4700483	2007	South Africa	9:d:	S. Typhi	1	1	1	1	1	1	1	1	1	1	1	1	1	1
GCA_001080165.1	10060_6_20	UI10788	4710332	2007	Laos	9:d:	S. Typhi	1	1	1	1	1	1	1	1	1	1	1	1	1	1
GCA_001080185.1	10071_3_34	241451	4686885	2008	South Africa	9:d:	S. Typhi	1	1	1	1	1	1	1	1	1	1	1	1	1	1
GCA_001080205.1	10060_6_42	UI3608	4697510	2003	Laos	9:d:	S. Typhi	1	1	1	1	1	1	1	1	1	1	1	1	1	1
GCA_001080225.1	10071_8_8	Gen-0008	4719321	2012	Samoa	9:d:	S. Typhi	1	1	1	1	1	1	1	1	1	1	1	1	1	1
GCA_001080245.1	10071_3_51	427489	4735741	2010	South Africa	9:d:	S. Typhi	1	1	1	1	1	1	1	1	1	1	1	1	1	1
GCA_001080265.1	10060_5_3	01-2011-002432	4933302	2012	Cambodia	9:d:	S. Typhi	1	1	1	1	1	1	1	1	1	1	1	1	1	1
GCA_001080285.1	10071_8_74	2010K-0539	4932048	2008	Kenya	9:d:	S. Typhi	1	1	1	1	1	1	1	1	1	1	1	1	1	1
GCA_001080305.1	10060_6_73	61025	4696788	2006	Tanzania	9:d:	S. Typhi	1	1	1	1	1	1	1	1	1	1	1	1	1	1
GCA_001080325.1	10060_6_28	UI13823	4725961	2009	Laos	9:d:	S. Typhi	1	1	1	1	1	1	1	1	1	1	1	1	1	1
GCA_001080345.1	10071_8_50	Gen-0050	4828555	2012	Samoa	9:d:	S. Typhi	1	1	1	1	1	1	1	1	1	1	1	1	1	1
GCA_001080365.1	10071_3_61	639624	4780641	2012	South Africa	9:d:	S. Typhi	1	1	1	1	1	1	1	1	1	1	1	1	1	1
GCA_001080385.1	10060_6_37	UI3446	4739695	2003	Laos	9:d:	S. Typhi	1	1	1	1	1	1	1	1	1	1	1	1	1	1
GCA_001080405.1	10060_6_57	UI5312	4697775	2004	Laos	9:d:	S. Typhi	1	1	1	1	1	1	1	1	1	1	1	1	1	1
GCA_001080425.1	10071_3_36	241454	4700025	2008	South Africa	9:d:	S. Typhi	1	1	1	1	1	1	1	1	1	1	1	1	1	1
GCA_001080445.1	10071_8_63	2010K-0552	4932620	2008	Kenya	9:d:	S. Typhi	1	1	1	1	1	1	1	1	1	1	1	1	1	1
GCA_001080465.1	10071_8_37	Gen-0037	4828011	2012	Samoa	9:d:	S. Typhi	1	1	1	1	1	1	1	1	1	1	1	1	1	1
GCA_001080485.1	10071_8_17	Gen-0017	4826012	2012	Samoa	9:d:	S. Typhi	1	1	1	1	1	1	1	1	1	1	1	1	1	1
GCA_001080505.1	10060_5_87	1102	4723220	2011	Bangladesh	9:d:	S. Typhi	1	1	1	1	1	1	1	1	1	1	1	1	1	1
GCA_001080525.1	10071_3_53	410378	4697998	2009	South Africa	9:d:	S. Typhi	1	1	1	1	1	1	1	1	1	1	1	1	1	1
GCA_001080545.1	10071_8_76	2010K-0522	4932592	2007	Kenya	9:d:	S. Typhi	1	1	1	1	1	1	1	1	1	1	1	1	1	1
GCA_001080565.1	10071_3_48	520772	4700686	2010	South Africa	9:d:	S. Typhi	1	1	1	1	1	1	1	1	1	1	1	1	1	1
GCA_001080585.1	10060_5_66	110829	4720561	2012	Fiji	9:d:	S. Typhi	1	1	1	1	1	1	1	1	1	1	1	1	1	1
GCA_001080605.1	10060_6_68	XN211	4741903	2010	Laos	9:d:	S. Typhi	1	1	1	1	1	1	1	1	1	1	1	1	1	1
GCA_001080625.1	10071_8_95	2010K-0514	4723168	2007	Kenya	9:d:	S. Typhi	1	1	1	1	1	1	1	1	1	1	1	1	1	1
GCA_001080645.1	10071_8_44	Gen-0044	4720702	2012	Samoa	9:d:	S. Typhi	1	1	1	1	1	1	1	1	1	1	1	1	1	1
GCA_001080665.1	10071_8_55	Gen-0055	4826947	2012	Samoa	9:d:	S. Typhi	1	1	1	1	1	1	1	1	1	1	1	1	1	1
GCA_001080685.1	10060_5_11	A149	4732891	2006	Indonesia	9:d:	S. Typhi	1	1	1	1	1	1	1	1	1	1	1	1	1	1
GCA_001080705.1	10071_3_10	TY068	4733053	2012	Bangladesh	9:d:	S. Typhi	1	1	1	1	1	1	1	1	1	1	1	1	1	1
GCA_001080725.1	10060_5_70	B1357	4720891	2012	Fiji	9:d:	S. Typhi	1	1	1	1	1	1	1	1	1	1	1	1	1	1
GCA_001080745.1	10071_3_89	A132	4724221	2011	Indonesia	9:d:	S. Typhi	1	1	1	1	1	1	1	1	1	1	1	1	-1	0
GCA_001080765.1	10060_5_40	A250	4734949	2009	Indonesia	9:d:	S. Typhi	1	1	1	1	1	1	1	1	1	1	1	1	1	1
GCA_001080785.1	10071_8_66	2010K-0519	4934162	2007	Kenya	9:d:	S. Typhi	1	1	1	1	1	1	1	1	1	1	1	1	1	1
GCA_001080805.1	10071_3_65	671445	4699903	2012	South Africa	9:d:	S. Typhi	1	1	1	1	1	1	1	1	1	1	1	1	1	1
GCA_001080825.1	10071_8_34	Gen-0034	4721272	2012	Samoa	9:d:	S. Typhi	1	1	1	1	1	1	1	1	1	1	1	1	1	1
GCA_001080845.1	10071_8_58	Gen-0058	4826140	2012	Samoa	9:d:	S. Typhi	1	1	1	1	1	1	1	1	1	1	1	1	1	1
GCA_001080865.1	10060_6_33	UI16704	4723864	2010	Laos	9:d:	S. Typhi	1	1	1	1	1	1	1	1	1	1	1	1	1	1
GCA_001080885.1	10060_6_21	UI11483	4741708	2008	Laos	9:d:	S. Typhi	1	1	1	1	1	1	1	1	1	1	1	1	1	1
GCA_001080905.1	10071_8_16	Gen-0016	4826106	2012	Samoa	9:d:	S. Typhi	1	1	1	1	1	1	1	1	1	1	1	1	1	1
GCA_001080925.1	10071_3_56	540614	4684382	2011	South Africa	9:d:	S. Typhi	1	1	1	1	1	1	1	1	1	1	1	1	1	1
GCA_001080945.1	10071_8_5	Gen-0005	4718327	2012	Samoa	9:d:	S. Typhi	1	1	1	1	1	1	1	1	1	1	1	1	1	1
GCA_001080965.1	10071_3_67	338900	4699809	2009	South Africa	9:d:	S. Typhi	1	1	1	1	1	1	1	1	1	1	1	1	1	1
GCA_001080985.1	10071_3_40	141461	4700248	2006	South Africa	9:d:	S. Typhi	1	1	1	1	1	1	1	1	1	1	1	1	1	1
GCA_001081005.1	10071_8_43	Gen-0043	4827749	2012	Samoa	9:d:	S. Typhi	1	1	1	1	1	1	1	1	1	1	1	1	1	1
GCA_001081025.1	10060_6_45	UI3816	4742273	2003	Laos	9:d:	S. Typhi	1	1	1	1	1	1	1	1	1	1	1	1	1	1
GCA_001081045.1	10071_3_88	A131	4708632	2004	Indonesia	9:d:	S. Typhi	1	1	1	1	1	1	1	1	1	1	1	1	1	1
GCA_001081065.1	10071_8_68	2010K-0512	4931861	2007	Kenya	9:d:	S. Typhi	1	1	1	1	1	1	1	1	1	1	1	1	1	1
GCA_001081085.1	10060_5_5	2012-010389	4934451	2012	Cambodia	9:d:	S. Typhi	1	1	1	1	1	1	1	1	1	1	1	1	1	1
GCA_001081105.1	10071_8_59	Gen-0059	4734439	2012	Samoa	9:d:	S. Typhi	1	1	1	1	1	1	1	1	1	1	1	1	1	1
GCA_001081125.1	10071_8_7	Gen-0007	4719805	2012	Samoa	9:d:	S. Typhi	1	1	1	1	1	1	1	1	1	1	1	1	1	1
GCA_001081145.1	10060_6_80	129-0257-M	4785099	2008	Tanzania	9:d:	S. Typhi	1	1	1	1	1	1	1	1	1	1	1	1	1	1
GCA_001081165.1	10071_3_91	A135	4683457	2004	Indonesia	9:d:	S. Typhi	1	1	1	1	1	1	1	1	1	1	1	1	1	1
GCA_001081185.1	10071_3_64	316083	4677052	2009	South Africa	9:d:	S. Typhi	1	1	1	1	1	1	1	1	1	1	1	1	1	1
GCA_001081205.1	10071_3_32	206926	4699854	2007	South Africa	9:d:	S. Typhi	1	1	1	1	1	1	1	1	1	1	1	1	1	1
GCA_001081225.1	10060_6_54	UI5106	4931520	2004	Laos	9:d:	S. Typhi	1	1	1	1	1	1	1	1	1	1	1	1	1	1
GCA_001081245.1	10071_8_54	Gen-0054	4824417	2012	Samoa	9:d:	S. Typhi	1	1	1	1	1	1	1	1	1	1	1	1	1	1
GCA_001081265.1	10071_8_23	Gen-0023	4720404	2012	Samoa	9:d:	S. Typhi	1	1	1	1	1	1	1	1	1	1	1	1	1	1
GCA_001081285.1	10060_5_94	1707	4739284	2012	Bangladesh	9:d:	S. Typhi	1	1	1	1	1	1	1	1	1	1	1	1	1	1
GCA_001081305.1	10071_8_80	2010K-0500	4933902	2007	Kenya	9:d:	S. Typhi	1	1	1	1	1	1	1	1	1	1	1	1	1	1
GCA_001081325.1	10060_5_54	A266	4733377	2010	Indonesia	9:d:	S. Typhi	1	1	1	1	1	1	1	1	1	1	1	1	1	1
GCA_001081345.1	10060_5_72	B1501	4719311	2012	Fiji	9:d:	S. Typhi	1	1	1	1	1	1	1	1	1	1	1	1	1	1
GCA_001081365.1	10071_8_72	2010K-0511	4931554	2007	Kenya	9:d:	S. Typhi	1	1	1	1	1	1	1	1	1	1	1	1	1	1
GCA_001081385.1	10060_5_57	100949	4720175	2011	Fiji	9:d:	S. Typhi	1	1	1	1	1	1	1	1	1	1	1	1	1	1
GCA_001081405.1	10071_3_37	257401	4700510	2008	South Africa	9:d:	S. Typhi	1	1	1	1	1	1	1	1	1	1	1	1	1	1
GCA_001081425.1	10060_5_67	B1271	4720310	2012	Fiji	9:d:	S. Typhi	1	1	1	1	1	1	1	1	1	1	1	1	1	1
GCA_001081445.1	10071_3_9	TY063	4738018	2012	Bangladesh	9:d:	S. Typhi	1	1	1	1	1	1	1	1	1	1	1	1	1	1
GCA_001081465.1	10060_5_45	A256	4759090	2010	Indonesia	9:d:	S. Typhi	1	1	1	1	1	1	1	1	1	1	1	1	1	1
GCA_001081485.1	10060_6_44	UI3753	4699073	2003	Laos	9:d:	S. Typhi	1	1	1	1	1	1	1	1	1	1	1	1	1	1
GCA_001081505.1	10060_6_39	UI3492	4931927	2003	Laos	9:d:	S. Typhi	1	1	1	1	1	1	1	1	1	1	1	1	1	1
GCA_001081525.1	10060_6_36	UI3398	4723299	2003	Laos	9:d:	S. Typhi	1	1	1	1	1	1	1	1	1	1	1	1	1	1
GCA_001081545.1	10071_8_62	2010K-0515	4723733	2007	Kenya	9:d:	S. Typhi	1	1	1	1	1	1	1	1	1	1	1	1	1	1
GCA_001081565.1	10060_6_85	H062640481	4806947	2006	Iraq	9:d:	S. Typhi	1	1	1	1	1	1	1	1	1	1	1	1	1	1
GCA_001081585.1	10071_8_33	Gen-0033	4719962	2012	Samoa	9:d:	S. Typhi	1	1	1	1	1	1	1	1	1	1	1	1	1	1
GCA_001081605.1	10071_8_19	Gen-0019	4720875	2012	Samoa	9:d:	S. Typhi	1	1	1	1	1	1	1	1	1	1	1	1	1	1
GCA_001081625.1	10071_8_35	Gen-0035	4721046	2012	Samoa	9:d:	S. Typhi	1	1	1	1	1	1	1	1	1	1	1	1	1	1
GCA_001081645.1	10071_3_14	TY132	4851515	2012	Bangladesh	9:d:	S. Typhi	1	1	1	1	1	1	1	1	1	1	1	1	1	1
GCA_001081665.1	10060_6_5	ST716	4698878	2008	Laos	9:d:	S. Typhi	1	1	1	1	1	1	1	1	1	1	1	1	1	1
GCA_001081685.1	10071_8_83	2010K-0508	4933929	2007	Kenya	9:d:	S. Typhi	1	1	1	1	1	1	1	1	1	1	1	1	1	1
GCA_001081705.1	10060_6_59	UI5557	4743699	2004	Laos	9:d:	S. Typhi	1	1	1	1	1	1	1	1	1	1	1	1	1	1
GCA_001081725.1	10071_8_64	2010K-0527	4723761	2007	Kenya	9:d:	S. Typhi	1	1	1	1	1	1	1	1	1	1	1	1	1	1
GCA_001081745.1	10060_5_13	A153	4738635	2010	Indonesia	9:d:	S. Typhi	1	1	1	1	1	1	1	1	1	1	1	1	1	1
GCA_001081765.1	10071_8_48	Gen-0048	4719157	2012	Samoa	9:d:	S. Typhi	1	1	1	1	1	1	1	1	1	1	1	1	1	1
GCA_001081785.1	10071_8_29	Gen-0029	4719593	2012	Samoa	9:d:	S. Typhi	1	1	1	1	1	1	1	1	1	1	1	1	1	1
GCA_001081805.1	10060_5_79	B1628	4720267	2012	Fiji	9:d:	S. Typhi	1	1	1	1	1	1	1	1	1	1	1	1	1	1
GCA_001081825.1	10060_6_16	SV547	4720255	2010	Laos	9:d:	S. Typhi	1	1	1	1	1	1	1	1	1	1	1	1	1	1
GCA_001081845.1	10071_8_14	Gen-0014	4825311	2012	Samoa	9:d:	S. Typhi	1	1	1	1	1	1	1	1	1	1	1	1	1	1
GCA_001081865.1	10071_8_82	2010K-0554	4933444	2008	Kenya	9:d:	S. Typhi	1	1	1	1	1	1	1	1	1	1	1	1	1	1
GCA_001081905.1	10060_5_85	W478	4715756	2012	Fiji	9:d:	S. Typhi	1	1	1	1	1	1	1	1	1	1	1	1	1	1
GCA_001081925.1	10060_6_1	LNT757	4717863	2009	Laos	9:d:	S. Typhi	1	1	1	1	1	1	1	1	1	1	1	1	1	1
GCA_001081945.1	10071_8_6	Gen-0006	4828333	2012	Samoa	9:d:	S. Typhi	1	1	1	1	1	1	1	1	1	1	1	1	1	1
GCA_001081965.1	10071_8_26	Gen-0026	4720065	2012	Samoa	9:d:	S. Typhi	1	1	1	1	1	1	1	1	1	1	1	1	1	1
GCA_001081985.1	10071_8_21	Gen-0021	4720050	2012	Samoa	9:d:	S. Typhi	1	1	1	1	1	1	1	1	1	1	1	1	1	1
GCA_001082005.1	10060_5_35	A245	4734809	2009	Indonesia	9:d:	S. Typhi	1	1	1	1	1	1	1	1	1	1	1	1	1	1
GCA_001082025.1	10071_3_76	A109	4730038	2004	Indonesia	9:d:	S. Typhi	1	1	1	1	1	1	1	1	1	1	1	1	1	1
GCA_001082045.1	10071_8_77	2010K-0517	4723540	2007	Kenya	9:d:	S. Typhi	1	1	1	1	1	1	1	1	1	1	1	1	1	1
GCA_001082065.1	10060_5_75	B1542	4721756	2012	Fiji	9:d:	S. Typhi	1	1	1	1	1	1	1	1	1	1	1	1	1	1
GCA_001082085.1	10060_5_38	A248	4713393	2009	Indonesia	9:d:	S. Typhi	1	1	1	1	1	1	1	1	1	1	1	1	1	1
GCA_001082105.1	10071_3_5	TY019	4738040	2012	Bangladesh	9:d:	S. Typhi	1	1	1	1	1	1	1	1	1	1	1	1	1	1
GCA_001082125.1	10071_8_45	Gen-0045	4719640	2012	Samoa	9:d:	S. Typhi	1	1	1	1	1	1	1	1	1	1	1	1	1	1
GCA_001082145.1	10071_8_49	Gen-0049	4826791	2012	Samoa	9:d:	S. Typhi	1	1	1	1	1	1	1	1	1	1	1	1	1	1
GCA_001082165.1	10071_3_35	238675	4732606	2008	South Africa	9:d:	S. Typhi	1	1	1	1	1	1	1	1	1	1	1	1	1	1
GCA_001082185.1	10071_8_36	Gen-0036	4827116	2012	Samoa	9:d:	S. Typhi	1	1	1	1	1	1	1	1	1	1	1	1	1	1
GCA_001082205.1	10071_3_84	A125	4682083	2005	Indonesia	9:d:	S. Typhi	1	1	1	1	1	1	1	1	1	1	1	1	1	1
GCA_001082225.1	10071_8_41	Gen-0041	4721900	2012	Samoa	9:d:	S. Typhi	1	1	1	1	1	1	1	1	1	1	1	1	1	1
GCA_001082245.1	10071_3_70	379905	4700076	2009	South Africa	9:d:	S. Typhi	1	1	1	1	1	1	1	1	1	1	1	1	1	1
GCA_001082265.1	10071_8_89	2010K-0523	4933254	2007	Kenya	9:d:	S. Typhi	1	1	1	1	1	1	1	1	1	1	1	1	1	1
GCA_001082285.1	10071_8_32	Gen-0032	4827116	2012	Samoa	9:d:	S. Typhi	1	1	1	1	1	1	1	1	1	1	1	1	1	1
GCA_001082305.1	10071_8_60	Gen-0060	4733456	2012	Samoa	9:d:	S. Typhi	1	1	1	1	1	1	1	1	1	1	1	1	1	1
GCA_001082325.1	10060_6_11	SV211	4737161	2009	Laos	9:d:	S. Typhi	1	1	1	1	1	1	1	1	1	1	1	1	1	1
GCA_001082345.1	10060_6_76	129-0177-M	4725968	2007	Tanzania	9:d:	S. Typhi	1	1	1	1	1	1	1	1	1	1	1	1	1	1
GCA_001082365.1	10071_3_11	TY107	4851265	2012	Bangladesh	9:d:	S. Typhi	1	1	1	1	1	1	1	1	1	1	1	1	1	1
GCA_001082385.1	10071_8_20	Gen-0020	4720931	2012	Samoa	9:d:	S. Typhi	1	1	1	1	1	1	1	1	1	1	1	1	1	1
GCA_001082405.1	10071_3_85	A127	4736283	2011	Indonesia	9:d:	S. Typhi	1	1	1	1	1	1	1	1	1	1	1	1	1	1
GCA_001082425.1	10071_8_46	Gen-0046	4826002	2012	Samoa	9:d:	S. Typhi	1	1	1	1	1	1	1	1	1	1	1	1	1	1
GCA_001082445.1	10060_5_65	109520	4719111	2012	Fiji	9:d:	S. Typhi	1	1	1	1	1	1	1	1	1	1	1	1	1	1
GCA_001082465.1	10060_5_23	A178	4678477	2009	Indonesia	9:d:	S. Typhi	0	1	1	1	1	1	1	1	1	1	1	1	1	1
GCA_001082485.1	10060_5_29	A238	4733045	2009	Indonesia	9:d:	S. Typhi	1	1	1	1	1	1	1	1	1	1	1	1	1	1
GCA_001082505.1	10071_8_51	Gen-0051	4826532	2012	Samoa	9:d:	S. Typhi	1	1	1	1	1	1	1	1	1	1	1	1	1	1
GCA_001082525.1	10071_3_20	TY589	4722782	2012	Bangladesh	9:d:	S. Typhi	1	1	1	1	1	1	1	1	1	1	1	1	1	1
GCA_001082545.1	10071_8_30	Gen-0030	4734490	2012	Samoa	9:d:	S. Typhi	1	1	1	1	1	1	1	1	1	1	1	1	1	1
GCA_001082565.1	10071_3_3	2181	4846186	2012	Bangladesh	9:d:	S. Typhi	1	1	1	1	1	1	1	1	1	1	1	1	1	1
GCA_001082585.1	10071_3_92	A136	4724302	2010	Indonesia	9:d:	S. Typhi	1	1	1	1	1	1	1	1	1	1	1	1	-1	0
GCA_001082605.1	10071_3_29	1647624	4694530	2005	South Africa	9:d:	S. Typhi	1	1	1	1	1	1	1	1	1	1	1	1	1	1
GCA_001082625.1	10071_3_2	1877	4723321	2012	Bangladesh	9:d:	S. Typhi	1	1	1	1	1	1	1	1	1	1	1	1	1	1
GCA_001082645.1	10060_6_75	129-0327-M	4783980	2008	Tanzania	9:d:	S. Typhi	1	1	1	1	1	1	1	1	1	1	1	1	1	1
GCA_001082665.1	10071_8_67	2010K-0533	4933333	2008	Kenya	9:d:	S. Typhi	1	1	1	1	1	1	1	1	1	1	1	1	1	1
GCA_001082685.1	10060_6_26	UI13599	4697561	2009	Laos	9:d:	S. Typhi	1	1	1	1	1	1	1	1	1	1	1	1	1	1
GCA_001082705.1	10060_6_53	UI5026	4699597	2004	Laos	9:d:	S. Typhi	1	1	1	1	1	1	1	1	1	1	1	1	1	1
GCA_001082725.1	10060_5_51	A263	4732779	2009	Indonesia	9:d:	S. Typhi	1	1	1	1	1	1	1	1	1	1	1	1	1	1
GCA_001082745.1	10071_8_70	2010K-0553	4722446	2008	Kenya	9:d:	S. Typhi	1	1	1	1	1	1	1	1	1	1	1	1	1	1
GCA_001082785.1	10060_5_53	A265	4739981	2010	Indonesia	9:d:	S. Typhi	1	1	1	1	1	1	1	1	1	1	1	1	1	1
GCA_001082805.1	10060_5_55	A267	4829964	2008	Indonesia	9:d:	S. Typhi	1	1	1	1	1	1	1	1	1	1	1	1	1	1
GCA_001082825.1	10060_6_66	XK1682	4699150	2010	Laos	9:d:	S. Typhi	1	1	1	1	1	1	1	1	1	1	1	1	1	1
GCA_001082845.1	10071_3_49	516981	4699874	2010	South Africa	9:d:	S. Typhi	1	1	1	1	1	1	1	1	1	1	1	1	1	1
GCA_001082865.1	10071_8_11	Gen-0011	4719345	2012	Samoa	9:d:	S. Typhi	1	1	1	1	1	1	1	1	1	1	1	1	1	1
GCA_001082885.1	10060_6_77	129-0268-M	4789368	2008	Tanzania	9:d:	S. Typhi	1	1	1	1	1	1	1	1	1	1	1	1	1	1
GCA_001082905.1	10071_3_8	TY053	4850271	2012	Bangladesh	9:d:	S. Typhi	1	1	1	1	1	1	1	1	1	1	1	1	1	1
GCA_001082925.1	10060_5_76	B1563	4721688	2012	Fiji	9:d:	S. Typhi	1	1	1	1	1	1	1	1	1	1	1	1	1	1
GCA_001082945.1	10060_5_39	A249	4722592	2010	Indonesia	9:d:	S. Typhi	1	1	1	1	1	1	1	1	1	1	1	1	1	1
GCA_001082965.1	10060_5_46	A257	4712047	2010	Indonesia	9:d:	S. Typhi	1	1	1	1	1	1	1	1	1	1	1	1	1	1
GCA_001083005.1	10592_2_65	1214312	4910623	2009	Cameroon	9:d:	S. Typhi	1	1	1	1	1	1	1	1	1	1	1	1	1	1
GCA_001083065.1	10492_1_38	MDUST237	4722383	2010	Nepal	9:d:	S. Typhi	1	1	1	1	1	1	1	1	1	1	1	1	1	1
GCA_001083185.1	10608_2_17	2006-024861	4932763	2010	Cambodia	9:d:	S. Typhi	1	1	1	1	1	1	1	1	1	1	1	1	1	1
GCA_001083325.1	10209_5_36	UI2001	4709030	2002	Laos	9:d:	S. Typhi	1	1	1	1	1	1	1	1	1	1	1	1	1	1
GCA_001083605.1	10562_2_65	MDUST375	4722621	2011	India	9:d:	S. Typhi	1	1	1	1	1	1	1	1	1	1	1	1	1	1
GCA_001083745.1	10561_2_2	np41	4794966	2011	Nepal	9:d:	S. Typhi	1	1	1	1	1	1	1	1	1	1	1	1	1	1
GCA_001084005.1	9953_5_8	A274	4710018	2006	Indonesia	9:d:	S. Typhi	1	1	1	1	1	1	1	1	1	1	1	1	1	1
GCA_001084165.1	10492_1_36	MDUST231	4721272	2010	Lebanon	9:d:	S. Typhi	1	1	1	1	1	1	1	1	1	1	1	1	1	1
GCA_001084205.1	10607_1_49	2009-020666	4925108	2009	Cambodia	9:d:	S. Typhi	1	1	1	1	1	1	1	1	1	1	1	1	1	1
GCA_001084245.1	10561_2_58	np65	4721404	2011	Nepal	9:d:	S. Typhi	1	1	1	1	1	1	1	1	1	1	1	1	1	1
GCA_001084325.1	10561_2_59	np92	4721243	2011	Nepal	9:d:	S. Typhi	1	1	1	1	1	1	1	1	1	1	1	1	1	1
GCA_001084525.1	10593_2_26	E00-9345	4718152	2000	India	9:d:	S. Typhi	1	1	1	1	1	1	1	1	1	1	1	1	1	1
GCA_001084585.1	10608_2_35	2012-004687	4933261	2012	Cambodia	9:d:	S. Typhi	1	1	1	1	1	1	1	1	1	1	1	1	1	1
GCA_001084945.1	10492_1_26	MDUST198	4724041	2010	Myanmar	9:d:	S. Typhi	1	1	1	1	1	1	1	1	1	1	1	1	1	1
GCA_001084965.1	10493_1_80	MDUST383	4852274	2011	India	9:d:	S. Typhi	1	1	1	1	1	1	1	1	1	1	1	1	1	1
GCA_001084985.1	10593_2_18	E02-5919	4725341	2002	China	9:d:	S. Typhi	1	1	1	1	1	1	1	1	1	1	1	1	0	1
GCA_001085025.1	10562_2_40	MDUST271	4851475	2011	India	9:d:	S. Typhi	1	1	1	1	1	1	1	1	1	1	1	1	1	1
GCA_001085185.1	10349_1_8	ERL02732	4725102	2002	Indonesia	9:d:	S. Typhi	1	1	1	1	1	1	1	1	1	1	1	1	1	1
GCA_001085205.1	10492_1_83	MDUST410	4722079	2011	India	9:d:	S. Typhi	1	1	1	1	1	1	1	1	1	1	1	1	1	1
GCA_001085225.1	9953_5_62	KM1647	4802730	2010	Laos	9:d:	S. Typhi	1	1	1	1	1	1	1	1	1	1	1	1	1	1
GCA_001085245.1	9870_8_65	BC20111457	4932727	2011	Cambodia	9:d:	S. Typhi	1	1	1	1	1	1	1	1	1	1	1	1	1	1
GCA_001085325.1	10593_2_44	E98-8120	4700897	1998	Cameroon	9:d:	S. Typhi	1	1	1	1	1	1	1	1	1	1	1	1	1	1
GCA_001085365.1	9870_8_76	01-2012-002175	4934373	2012	Cambodia	9:d:	S. Typhi	1	1	1	1	1	1	1	1	1	1	1	1	1	1
GCA_001085485.1	10209_5_10	2007-007506	4933606	2007	Cambodia	9:d:	S. Typhi	1	1	1	1	1	1	1	1	1	1	1	1	1	1
GCA_001085525.1	10592_2_70	E98-6926	4728966	1998	Mauritania	9:d:	S. Typhi	1	1	1	1	1	1	1	1	1	1	1	1	1	1
GCA_001085605.1	10592_2_14	200	4734552	2003	Pakistan	9:d:	S. Typhi	1	1	1	1	1	1	1	1	1	1	1	1	1	1
GCA_001085625.1	10349_1_25	ERL063424	4720928	2006	India	9:d:	S. Typhi	1	1	1	1	1	1	1	1	1	1	1	1	1	1
GCA_001085745.1	9475_6_28	1020791	4748016	2011	Malawi	9:d:	S. Typhi	1	1	1	1	1	1	1	1	1	1	1	1	1	1
GCA_001085905.1	10541_2_34	MDUST309	4776881	1981	Fiji	9:d:	S. Typhi	1	1	1	1	1	1	1	1	1	1	1	1	1	1
GCA_001085925.1	9953_5_12	A278	4732938	2009	Indonesia	9:d:	S. Typhi	1	1	1	1	1	1	1	1	1	1	1	1	1	1
GCA_001086265.1	10561_2_54	np90	4721661	2011	Nepal	9:d:	S. Typhi	1	1	1	1	1	1	1	1	1	1	1	1	1	1
GCA_001086425.1	8525_3_55	Ke476	4934014	2008	Kenya	9:d:	S. Typhi	1	1	1	1	1	1	1	1	1	1	1	1	1	1
GCA_001086485.1	10561_2_62	np40	4721505	2011	Nepal	9:d:	S. Typhi	1	1	1	1	1	1	1	1	1	1	1	1	1	1
GCA_001086945.1	10209_5_60	UI3396	4708433	2003	Laos	9:d:	S. Typhi	1	1	1	1	1	1	1	1	1	1	1	1	1	1
GCA_001087005.1	10209_5_11	2008-006685	4820614	2008	Cambodia	9:d:	S. Typhi	1	1	1	1	1	1	1	1	1	1	1	1	1	1
GCA_001087065.1	8490_5_12	MDUST12	4725983	2011	Fiji	9:d:	S. Typhi	1	1	1	1	1	1	1	1	1	1	1	1	1	1
GCA_001087105.1	10349_1_65	ERL111998	4721046	2011	Samoa	9:d:	S. Typhi	1	1	1	1	1	1	1	1	1	1	1	1	1	1
GCA_001087165.1	8525_3_53	Ke474	4724275	2008	Kenya	9:d:	S. Typhi	1	1	1	1	1	1	1	1	1	1	1	1	1	1
GCA_001087545.1	10608_2_57	2004-006350	4932397	2012	Cambodia	9:d:	S. Typhi	1	1	1	1	1	1	1	1	1	1	1	1	1	1
GCA_001087625.1	10541_2_24	MDUST281	4736531	2002	Papua New Guinea	9:d:	S. Typhi	1	1	1	1	1	1	1	1	1	1	1	1	1	1
GCA_001087725.1	9953_5_67	LNT1339	4769087	2010	Laos	9:d:	S. Typhi	1	1	1	1	1	1	1	1	1	1	1	1	1	1
GCA_001087985.1	9870_8_63	BC2011-1307	4934442	2011	Cambodia	9:d:	S. Typhi	1	1	1	1	1	1	1	1	1	1	1	1	1	1
GCA_001088065.1	10493_1_31	MDUST184	4830511	2011	India	9:d:	S. Typhi	1	1	1	1	1	1	1	1	1	1	1	1	1	1
GCA_001088085.1	10493_1_83	MDUST401	4732579	2012	Bangladesh	9:d:	S. Typhi	1	1	1	1	1	1	1	1	1	1	1	1	1	1
GCA_001088305.1	9475_6_29	1022981	4737709	2011	Malawi	9:d:	S. Typhi	1	1	1	1	1	1	1	1	1	1	1	1	1	1
GCA_001088345.2	052042_2	ERL052042	4786155	2005	India	9:d:	S. Typhi	1	1	1	1	1	1	1	1	1	1	1	1	1	1
GCA_001088605.1	10592_2_46	IPCU	4811371	2007	Cameroon	9:d:	S. Typhi	1	1	1	1	1	1	1	1	1	1	1	1	1	1
GCA_001088765.1	10593_2_11	E02-1687	4705377	2002	Thailand	9:d:	S. Typhi	1	1	1	1	1	1	1	1	1	1	1	1	1	1
GCA_001088965.1	10493_1_37	MDUST205	4714145	2010	Bangladesh	9:d:	S. Typhi	1	1	1	1	1	1	1	1	1	1	1	1	1	1
GCA_001089065.1	10607_1_63	2002-214318	4930154	2011	Cambodia	9:d:	S. Typhi	1	1	1	1	1	1	1	1	1	1	1	1	1	1
GCA_001089225.1	10349_1_39	ERL084170	4724107	2008	China	9:d:	S. Typhi	1	1	1	1	1	1	1	1	1	1	1	1	1	1
GCA_001089365.1	10493_1_55	MDUST283	4720229	2004	Samoa	9:d:	S. Typhi	1	1	1	1	1	1	1	1	1	1	1	1	1	1
GCA_001089465.1	9953_5_57	A394	4738624	2007	Indonesia	9:d:	S. Typhi	1	1	1	1	1	1	1	1	1	1	1	1	1	1
GCA_001089545.1	10349_1_57	ERL10320	4825667	2010	Samoa	9:d:	S. Typhi	1	1	1	1	1	1	1	1	1	1	1	1	1	1
GCA_001089565.1	10492_1_16	MDUST154	4714939	2011	China	9:d:	S. Typhi	1	1	1	1	1	1	1	1	1	1	1	1	1	1
GCA_001089625.1	10592_2_40	973555	4728488	2007	Cote d'Ivoire	9:d:	S. Typhi	1	1	1	1	1	1	1	1	1	1	1	1	1	1
GCA_001089805.1	9475_6_1	1010996	4702892	2011	Malawi	9:d:	S. Typhi	1	1	1	1	1	1	1	1	1	1	1	1	1	1
GCA_001089865.1	9475_6_9	1008634	4745683	2011	Malawi	9:d:	S. Typhi	1	1	1	1	1	1	1	1	1	1	1	1	1	1
GCA_001089925.1	10209_5_28	UI1151	4869926	2001	Laos	9:d:	S. Typhi	1	1	1	1	1	1	1	1	1	1	1	1	1	1
GCA_001089985.1	10561_2_34	np103	4776321	2011	Nepal	9:d:	S. Typhi	1	1	1	1	1	1	1	1	1	1	1	1	1	1
GCA_001090105.1	8447_8_4	MDUST76	4731236	2008	Fiji	9:d:	S. Typhi	1	1	1	1	1	1	1	1	1	1	1	1	1	1
GCA_001090265.1	8616_4_51	BCR211	4755649	2011	India	9:d:	S. Typhi	1	1	1	1	1	1	1	1	1	1	1	1	1	1
GCA_001090325.1	10493_1_51	MDUST276	4733176	1994	Papua New Guinea	9:d:	S. Typhi	1	1	1	1	1	1	1	1	1	1	1	1	1	1
GCA_001090385.1	9870_8_79	01-2012-002473	4935248	2012	Cambodia	9:d:	S. Typhi	1	1	1	1	1	1	1	1	1	1	1	1	1	1
GCA_001090485.1	10607_2_10	1003117	4741346	2010	Malawi	9:d:	S. Typhi	1	1	1	1	1	1	1	1	1	1	1	1	1	1
GCA_001090505.1	10607_2_32	A59217	4718252	2010	Malawi	9:d:	S. Typhi	1	1	1	1	1	1	1	1	1	1	1	1	1	1
GCA_001090585.1	10349_1_46	ERL091797	4722797	2009	India	9:d:	S. Typhi	1	1	1	1	1	1	1	1	1	1	1	1	1	1
GCA_001090905.1	10493_1_12	MDUST132	4823075	2011	Samoa	9:d:	S. Typhi	1	1	1	1	1	1	1	1	1	1	1	1	1	1
GCA_001090925.1	9870_8_48	01-2010-004103	4941045	2011	Cambodia	9:d:	S. Typhi	1	1	1	1	1	1	1	1	1	1	1	1	1	1
GCA_001090965.1	9870_8_51	2010-021566	4932855	2011	Cambodia	9:d:	S. Typhi	1	1	1	1	1	1	1	1	1	1	1	1	1	1
GCA_001091105.1	10593_2_60	E01-0407	4734102	2001	Turkey	9:d:	S. Typhi	1	1	1	1	1	1	1	1	1	1	1	1	1	1
GCA_001091245.1	8616_4_49	BCR177	4855254	2011	India	9:d:	S. Typhi	1	1	1	1	1	1	1	1	1	1	1	1	1	1
GCA_001091385.1	8447_8_7	MDUST79	4727965	2008	Fiji	9:d:	S. Typhi	1	1	1	1	1	1	1	1	1	1	1	1	1	1
GCA_001091425.1	9870_8_52	2011-007445	4931885	2011	Cambodia	9:d:	S. Typhi	1	1	1	1	1	1	1	1	1	1	1	1	1	1
GCA_001091525.1	8490_5_25	MDUST25	4724799	2011	Fiji	9:d:	S. Typhi	1	1	1	1	1	1	1	1	1	1	1	1	1	1
GCA_001091665.1	9953_5_2	A140	4737800	2010	Indonesia	9:d:	S. Typhi	1	1	1	1	1	1	1	1	1	1	1	1	1	1
GCA_001091725.1	9870_8_86	2012-010060	4941720	2012	Cambodia	9:d:	S. Typhi	1	1	1	1	1	1	1	1	1	1	1	1	1	1
GCA_001091785.1	10608_2_13	2010-018908	4933449	2010	Cambodia	9:d:	S. Typhi	1	1	1	1	1	1	1	1	1	1	1	1	1	1
GCA_001091845.1	9475_6_4	1019515	4745948	2011	Malawi	9:d:	S. Typhi	1	1	1	1	1	1	1	1	1	1	1	1	1	1
GCA_001092145.1	10592_2_71	IPCC	4813772	2002	Cameroon	9:d:	S. Typhi	1	1	1	1	1	1	1	1	1	1	1	1	1	1
GCA_001092205.1	10492_1_1	MDUST106	4727437	2006	Lebanon	9:d:	S. Typhi	1	1	1	1	1	1	1	1	1	1	1	1	1	1
GCA_001092245.1	9475_6_25	1007917	4747700	2011	Malawi	9:d:	S. Typhi	1	1	1	1	1	1	1	1	1	1	1	1	1	1
GCA_001092385.1	7468_7_64	IB5351	4721716	2010	Tanzania	9:d:	S. Typhi	1	1	1		1	1	1	1	1	1	1	1	1	1
GCA_001092405.1	10209_5_4	2007-003270	4934201	2007	Cambodia	9:d:	S. Typhi	1	1	1	1	1	1	1	1	1	1	1	1	1	1
GCA_001092485.1	10562_2_77	MDUST398	4721964	2011	Indonesia	9:d:	S. Typhi	1	1	1	1	1	1	1	1	1	1	1	1	1	1
GCA_001092585.1	10593_2_20	1312865	4909206	2007	Cote d'Ivoire	9:d:	S. Typhi	1	1	1	1	1	1	1	1	1	1	1	1	1	1
GCA_001092625.1	9953_5_22	A340	4721236	2010	Indonesia	9:d:	S. Typhi		1					0		1		1	1	1	1
GCA_001092745.1	10349_1_75	ERL12375	4725367	2012	India	9:d:	S. Typhi	1	1	1	1	1	1	1	1	1	1	1	1	1	1
GCA_001092765.1	10209_5_29	UI1203	4907046	2001	Laos	9:d:	S. Typhi	1	1	1	1	1	1	1	1	1	1	1	1	1	1
GCA_001092785.1	10607_1_87	2012-010551	4930495	2012	Cambodia	9:d:	S. Typhi	1	1	1	1	1	1	1	1	1	1	1	1	1	1
GCA_001092865.1	10493_1_84	MDUST402	4746856	2012	Afghanistan	9:d:	S. Typhi	1	1	1	1	1	1	1	1	1	1	1	1	1	1
GCA_001093025.1	8447_8_31	MDUST103	4724762	2008	Fiji	9:d:	S. Typhi	1	1	1	1	1	1	1	1	1	1	1	1	1	1
GCA_001093245.1	10541_2_11	MDUST186	4738120	2011	India	9:d:	S. Typhi	1		1								1	1	1	1
GCA_001093265.1	10561_2_57	np39	4723663	2011	Nepal	9:d:	S. Typhi	1	1	1	1	1	1	1	1	1	1	1	1	1	1
GCA_001093385.1	9953_5_45	A374	4733322	2008	Indonesia	9:d:	S. Typhi	1	1	1	1	1	1	1	1	1	1	1	1	1	1
GCA_001093505.1	10608_2_23	2012-009188	4935537	2012	Cambodia	9:d:	S. Typhi	1	1	1	1	1	1	1	1	1	1	1	1	1	1
GCA_001093525.1	10349_1_41	ERL08758	4735815	2008	India	9:d:	S. Typhi	1	1	1	1	1	1	1	1	1	1	1	1	1	1
GCA_001093585.1	10492_1_7	MDUST130	4743642	2011	Malaysia	9:d:	S. Typhi	1	1	1	1	1	1	1	1	1	1	1	1	1	1
GCA_001093825.1	10349_1_66	ERL11299	4730937	2011	Pakistan	9:d:	S. Typhi	1	1	1	1	1	1	1	1	1	1	1	1	1	1
GCA_001093885.1	10349_1_33	ERL082325	4677112	2008	Fiji	9:d:	S. Typhi	1	1	1	1	1	1	1	1	1	1	1	1	1	1
GCA_001094025.1	10562_2_42	MDUST273	4752775	2011	India	9:d:	S. Typhi	1	1	1	1	1	1	1	1	1	1	1	1	1	1
GCA_001094085.1	9953_5_65	LNT12	4741721	2007	Laos	9:d:	S. Typhi	1	1	1	1	1	1	1	1	1	1	1	1	1	1
GCA_001094105.1	10541_2_53	MDUST345	4732632	1985	Papua New Guinea	9:d:	S. Typhi	1	1	1	1	1	1	1	1	1	1	1	1	1	1
GCA_001094245.1	10492_1_60	MDUST326	4746969	1992	Fiji	9:d:	S. Typhi	1	1	1	1	1	1	1	1	1	1	1	1	1	1
GCA_001094425.1	10607_1_60	01-2010-000934	4932116	2011	Cambodia	9:d:	S. Typhi	1	1	1	1	1	1	1	1	1	1	1	1	1	1
GCA_001094465.1	10492_1_44	MDUST249	4724598	2011	India	9:d:	S. Typhi	1	1	1	1	1	1	1	1	1	1	1	1	1	1
GCA_001094525.1	9475_6_44	1023267	4701411	2011	Malawi	9:d:	S. Typhi	1	1	1	1	1	1	1	1	1	1	1	1	1	1
GCA_001094625.1	10492_1_80	MDUST404	4721129	2012	Fiji	9:d:	S. Typhi	1	1	1	1	1	1	1	1	1	1	1	1	1	1
GCA_001094645.1	8616_4_47	BCR170	4754334	2011	India	9:d:	S. Typhi	1	1	1	1	1	1	1	1	1	1	1	1	1	1
GCA_001094745.1	9475_6_94	D41342	4742475	2007	Malawi	9:d:	S. Typhi	1	1	1	1	1	1	1	1	1	1	1	1	1	1
GCA_001094765.1	9870_8_28	2007-012990	4934027	2010	Cambodia	9:d:	S. Typhi	1	1	1	1	1	1	1	1	1	1	1	1	1	1
GCA_001094925.1	10493_1_5	MDUST117	4828135	2009	Samoa	9:d:	S. Typhi	1	1	1	1	1	1	1	1	1	1	1	1	1	1
GCA_001095125.1	9475_6_93	A40566	4702593	2006	Malawi	9:d:	S. Typhi	1	1	1	1	1	1	1	1	1	1	1	1	1	1
GCA_001095145.1	10492_1_9	MDUST135	4698818	2011	Tonga	9:d:	S. Typhi	1	1	1	1	1	1	1	1	1	1	1	1	1	1
GCA_001095305.1	10592_2_31	3164	4822651	2003	Pakistan	9:d:	S. Typhi	1	1	1	1	1	1	1	1	1	1	1	1	1	1
GCA_001095325.1	9953_5_6	A272	4732177	2010	Indonesia	9:d:	S. Typhi	1	1	1	1	1	1	1	1	1	1	1	1	1	1
GCA_001095585.2	ERL114000	ERL114000	4757695	2011	Nepal	9:d:	S. Typhi	1	1	1	1	1	1	1	1	1	1	1	1	1	1
GCA_001095705.1	7468_7_80	IB5369	4746621	2009	Tanzania	9:d:	S. Typhi	1	1	1	1	1	1	1	1	1	1	1	1	1	1
GCA_001095885.1	9870_8_61	BC2011-1325	4784034	2011	Cambodia	9:d:	S. Typhi	1	1	1	1	1	1	1	1	1	1	1	1	1	1
GCA_001095965.1	10592_2_18	6289	4697185	2003	Pakistan	9:d:	S. Typhi	1	1	1	1	1	1	1	1	1	1	1	1	1	1
GCA_001096105.1	10562_2_21	MDUST193	4851351	2011	Bangladesh	9:d:	S. Typhi	1	1	1	1	1	1	1	1	1	1	1	1	1	1
GCA_001096285.1	10562_2_29	MDUST238	4753352	2011	India	9:d:	S. Typhi	1	1	1	1	1	1	1	1	1	1	1	1	1	1
GCA_001096345.1	10541_2_40	MDUST318	4720666	1982	Fiji	9:d:	S. Typhi	1	1	1	1	1	1	1	1	1	1	1	1	1	1
GCA_001096385.1	10593_2_49	E00-5869	4717397	2000	Bangladesh	9:d:	S. Typhi	1	1	1	1	1	1	1	1	1	1	1	1	1	1
GCA_001096485.1	9475_6_69	1029451	4746989	2012	Malawi	9:d:	S. Typhi	1	1	1	1	1	1	1	1	1	1	1	1	1	1
GCA_001096505.1	10608_2_52	2012-012131	4932672	2012	Cambodia	9:d:	S. Typhi	1	1	1	1	1	1	1	1	1	1	1	1	1	1
GCA_001096665.1	10492_1_73	MDUST386	4855159	2011	Iraq	9:d:	S. Typhi	1	1	1	1	1	1	1	1	1	1	1	1	1	1
GCA_001096745.1	10209_5_59	UI3313	4744724	2003	Laos	9:d:	S. Typhi	1	1	1	1	1	1	1	1	1	1	1	1	1	1
GCA_001096905.1	9475_6_2	1014063	4750559	2011	Malawi	9:d:	S. Typhi	1	1	1	1	1	1	1	1	1	1	1	1	1	1
GCA_001096965.1	9870_8_89	01-2012-002666	4932962	2012	Cambodia	9:d:	S. Typhi	1	1	1	1	1	1	1	1	1	1	1	1	1	1
GCA_001096985.1	10425_1_3	np74	4720467	2011	Nepal	9:d:	S. Typhi	1	1	1	1	1	1	1	1	1	1	1	1	1	1
GCA_001097005.1	9953_5_23	A341	4595642	2008	Indonesia	9:d:	S. Typhi	-1	-1	-1	-1	-1	-1	-1	-1	-1	-1	1	1	1	1
GCA_001097065.1	10562_2_52	MDUST347	4614002	1993	Fiji	9:d:	S. Typhi	-1	-1	-1	-1	-1	-1	-1	-1	-1	-1	1	1	1	1
GCA_001097145.1	10209_5_23	LNT1148	4743503	2001	Laos	9:d:	S. Typhi	1	1	1	1	1	1	1	1	1	1	1	1	1	1
GCA_001097165.1	10593_2_83	E00-6172	4825981	2000	Indonesia	9:d:	S. Typhi	1	1	1	1	1	1	1	1	1	1	1	1	1	1
GCA_001097285.1	10492_1_79	MDUST403	5030100	2012	Cambodia	9:d:	S. Typhi	1	1	1	1	1	1	1	1	1	1	1	1	1	1
GCA_001097525.1	10562_2_1	MDUST110	4877132	2007	Egypt	9:d:	S. Typhi	1	1	1	1	1	1	1	1	1	1	1	1	1	1
GCA_001097625.1	10607_2_38	BKQ4D9	4742662	2013	Malawi	9:d:	S. Typhi	1	1	1	1	1	1	1	1	1	1	1	1	1	1
GCA_001097825.1	10592_2_30	2513	4972281	2003	Pakistan	9:d:	S. Typhi	1	1	1	1	1	1	1	1	1	1	1	1	1	1
GCA_001098065.1	9870_8_57	2011-007792	4932257	2011	Cambodia	9:d:	S. Typhi	1	1	1	1	1	1	1	1	1	1	1	1	1	1
GCA_001098225.1	8447_8_15	MDUST87	4725835	2008	Fiji	9:d:	S. Typhi	1	1	1	1	1	1	1	1	1	1	1	1	1	1
GCA_001098485.1	10541_2_7	MDUST164	4723774	2011	India	9:d:	S. Typhi	1	1	1	1	1	1	1	1	1	1	1	1	1	1
GCA_001098665.1	10593_2_38	06-467	4814978	2006	Cameroon	9:d:	S. Typhi	1	1	1	1	1	1	1	1	1	1	1	1	1	1
GCA_001098685.1	9870_8_32	2010-008154	4938647	2010	Cambodia	9:d:	S. Typhi	1	1	1	1	1	1	1	1	1	1	1	1	1	1
GCA_001098945.1	9475_6_77	1028963	4747228	2012	Malawi	9:d:	S. Typhi	1	1	1	1	1	1	1	1	1	1	1	1	1	1
GCA_001099045.1	9475_6_65	1012727	4749130	2011	Malawi	9:d:	S. Typhi	1	1	1	1	1	1	1	1	1	1	1	1	1	1
GCA_001099125.1	9953_5_30	A352	4708917	2010	Indonesia	9:d:	S. Typhi	1	1	1	1	1	1	1	1	1	1	1	1	1	1
GCA_001099145.1	10593_2_14	2477562	4852015	2005	Algeria	9:d:	S. Typhi	1	1	1	1	1	1	1	1	1	1	1	1	1	1
GCA_001099205.1	8490_5_30	MDUST30	4729082	2009	Fiji	9:d:	S. Typhi	1	1	1	1	1	1	1	1	1	1	1	1	1	1
GCA_001099265.1	10209_5_53	UI315	4931979	2000	Laos	9:d:	S. Typhi	1	1	1	1	1	1	1	1	1	1	1	1	1	1
GCA_001099285.1	9475_6_48	A53009	4700872	2008	Malawi	9:d:	S. Typhi	1	1	1	1	1	1	1	1	1	1	1	1	1	1
GCA_001099305.1	10592_2_57	E01-1747	4665361	2001	Cameroon	9:d:	S. Typhi	1	1	1	1	1	1	1	1	1	1	1	1	1	1
GCA_001099365.1	10493_1_72	MDUST331	4735732	1992	Papua New Guinea	9:d:	S. Typhi	1	1	1	1	1	1	1	1	1	1	1	1	1	1
GCA_001099405.1	8525_3_56	Ke477	4932435	2008	Kenya	9:d:	S. Typhi	1	1	1	1	1	1	1	1	1	1	1	1	1	1
GCA_001099465.1	10562_2_31	MDUST245	4638317	2011	India	9:d:	S. Typhi	-1	-1	-1	-1	-1	-1	-1	-1	-1	-1	1	1	1	1
GCA_001099585.1	10349_1_53	ERL101621	4731616	2010	India	9:d:	S. Typhi	1	1	1	1	1	1	1	1	1	1	1	1	1	1
GCA_001099645.1	7468_7_59	IB5345	4951721	2009	Tanzania	9:d:	S. Typhi	1	1	1	1	1	1	1	1	1	1	1	1	1	1
GCA_001099705.1	9475_6_78	1026460	4746347	2012	Malawi	9:d:	S. Typhi	1	1	1	1	1	1	1	1	1	1	1	1	1	1
GCA_001099765.1	7468_7_78	IB5367	4737398	2009	Tanzania	9:d:	S. Typhi	1	1	1	1	1	1	1	1	1	1	1	1	1	1
GCA_001099925.1	9953_5_78	LNT1542	4699177	2010	Laos	9:d:	S. Typhi	1	1	1	1	1	1	1	1	1	1	1	1	1	1
GCA_001099985.1	9870_8_40	2010-011712	4933918	2010	Cambodia	9:d:	S. Typhi	1	1	1	1	1	1	1	1	1	1	1	1	1	1
GCA_001100005.1	10561_2_60	3143/3	4867939	2010	Democratic Republic of the Congo	9:d:	S. Typhi	1	1	1	1	1	1	1	1	1	1	1	1	1	1
GCA_001100065.1	10607_1_52	2010-012339	4929462	2010	Cambodia	9:d:	S. Typhi	1	1	1	1	1	1	1	1	1	1	1	1	1	1
GCA_001100105.1	10349_1_37	ERL082759	4721549	2008	Fiji	9:d:	S. Typhi	1	1	1	1	1	1	1	1	1	1	1	1	1	1
GCA_001100225.1	9953_5_26	A344-1st	4724906	2010	Indonesia	9:d:	S. Typhi	1	1	1	1	1	1	1	1	1	1	1	1	1	1
GCA_001100425.1	10492_1_35	MDUST229	4736002	2010	Papua New Guinea	9:d:	S. Typhi	1	1	1	1	1	1	1	1	1	1	1	1	1	1
GCA_001100465.1	10540_1_5	3306/3	4871963	2011	Democratic Republic of the Congo	9:d:	S. Typhi	1	1	1	1	1	1	1	1	1	1	1	1	1	1
GCA_001101305.1	10562_2_48	MDUST324	4746801	1992	Fiji	9:d:	S. Typhi	1	1	1	1	1	1	1	1	1	1	1	1	1	1
GCA_001101365.1	7468_7_85	IB5374	4737226	2010	Tanzania	9:d:	S. Typhi	1	1	1	1	1	1	1	1	1	1	1	1	1	1
GCA_001101505.1	10562_2_54	MDUST353	4733085	1986	Papua New Guinea	9:d:	S. Typhi	1	1	1	1	1	1	1	1	1	1	1	1	1	1
GCA_001101585.1	9475_6_43	1020184	4812357	2011	Malawi	9:d:	S. Typhi	1	1	1	1	1	1	1	1	1	1	1	1	1	1
GCA_001101625.1	10562_2_66	MDUST376	4828704	2011	India	9:d:	S. Typhi	1	1	1	1	1	1	1	1	1	1	1	1	1	1
GCA_001101805.1	10349_1_67	ERL113095	4722135	2011	India	9:d:	S. Typhi	1	1	1	1	1	1	1	1	1	1	1	1	1	1
GCA_001101825.1	8490_6_39	MDUST39	4724787	1996	Fiji	9:d:	S. Typhi	1	1	1	1	1	1	1	1	1	1	1	1	1	1
GCA_001102245.1	9870_8_62	BC2011-1311	4932473	2011	Cambodia	9:d:	S. Typhi	1	1	1	1	1	1	1	1	1	1	1	1	1	1
GCA_001102325.1	10608_2_65	2012-019308	4931517	2012	Cambodia	9:d:	S. Typhi	1	1	1	1	1	1	1	1	1	1	1	1	1	1
GCA_001102385.1	10561_2_51	np89	4721951	2011	Nepal	9:d:	S. Typhi	1	1	1	1	1	1	1	1	1	1	1	1	1	1
GCA_001102465.1	10562_2_84	MDUST416	4824188	2012	Samoa	9:d:	S. Typhi	1	1	1	1	1	1	1	1	1	1	1	1	1	1
GCA_001102485.1	8490_6_66	MDUST66	4705121	1994	Fiji	9:d:	S. Typhi	1	1	1	1	1	1	1	1	1	1	1	1	1	1
GCA_001102545.1	9475_6_5	1021678	4745992	2011	Malawi	9:d:	S. Typhi	1	1	1	1	1	1	1	1	1	1	1	1	1	1
GCA_001102745.1	10607_1_95	2012-015100	4722561	2012	Cambodia	9:d:	S. Typhi	1	1	1	1	1	1	1	1	1	1	1	1	1	1
GCA_001102845.1	9870_8_47	2010-004004	4934261	2011	Cambodia	9:d:	S. Typhi	1	1	1	1	1	1	1	1	1	1	1	1	1	1
GCA_001102885.1	8490_6_69	MDUST69	4726506	1996	Fiji	9:d:	S. Typhi	1	1	1	1	1	1	1	1	1	1	1	1	1	1
GCA_001103005.1	10349_1_63	ERL10504	4720072	2010	Samoa	9:d:	S. Typhi	1	1	1	1	1	1	1	1	1	1	1	1	1	1
GCA_001103145.1	10493_1_67	MDUST301	4736342	1988	India	9:d:	S. Typhi	1	1	1	1	1	1	1	1	1	1	1	1	1	1
GCA_001103165.1	8525_3_30	Ke451	4940007	2008	Kenya	9:d:	S. Typhi	1	1	1	1	1	1	1	1	1	1	1	1	1	1
GCA_001103265.1	9870_8_72	2012-002759	4933154	2012	Cambodia	9:d:	S. Typhi	1	1	1	1	1	1	1	1	1	1	1	1	1	1
GCA_001103305.1	10561_2_16	3632/3	4873339	2011	Democratic Republic of the Congo	9:d:	S. Typhi	1	1	1	1	1	1	1	1	1	1	1	1	1	1
GCA_001103325.1	8616_4_38	BCR48	4914437	2009	India	9:d:	S. Typhi	1	1	1	1	1	1	1	1	1	1	1	1	1	1
GCA_001103345.1	10593_2_82	E01-5741	4699047	2001	Angola	9:d:	S. Typhi	1	1	1	1	1	1	1	1	1	1	1	1	1	1
GCA_001103385.1	8490_5_4	MDUST4	4729564	2011	Fiji	9:d:	S. Typhi	1	1	1	1	1	1	1	1	1	1	1	1	1	1
GCA_001103485.1	10592_2_19	2064	4731401	2003	Pakistan	9:d:	S. Typhi	1	1	1	1	1	1	1	1	1	1	1	1	1	1
GCA_001103505.1	8447_8_20	MDUST92	4728912	2008	Fiji	9:d:	S. Typhi	1	1	1	1	1	1	1	1	1	1	1	1	1	1
GCA_001103665.1	10593_2_33	322631	4873919	2005	Angola	9:d:	S. Typhi	1	1	1	1	1	1	1	1	1	1	1	1	1	1
GCA_001103885.1	10607_2_8	1004971	4748311	2010	Malawi	9:d:	S. Typhi	1	1	1	1	1	1	1	1	1	1	1	1	1	1
GCA_001103905.1	10541_2_55	MDUST356	4736581	1994	Papua New Guinea	9:d:	S. Typhi	1	1	1	1	1	1	1	1	1	1	1	1	1	1
GCA_001103945.1	8490_5_28	MDUST28	4724504	2011	Fiji	9:d:	S. Typhi	1	1	1	1	1	1	1	1	1	1	1	1	1	1
GCA_001104005.1	10209_5_45	UI2351	4700573	2002	Laos	9:d:	S. Typhi	1	1	1	1	1	1	1	1	1	1	1	1	1	1
GCA_001104065.1	10607_1_43	2008-006720	4930999	2008	Cambodia	9:d:	S. Typhi	1	1	1	1	1	1	1	1	1	1	1	1	1	1
GCA_001104165.2	E00-7866	SGB89	4777711	2000	Morocco	9:d:	S. Typhi	1	1	1	1	1	1	1	1	1	1	1	1	1	1
GCA_001104205.1	8490_6_60	MDUST60	4718899	1994	Fiji	9:d:	S. Typhi	1	1	1	1	1	1	1	1	1	1	1	1	1	1
GCA_001104345.1	10592_2_73	E01-8716	4707593	2001	Sri Lanka	9:d:	S. Typhi	1	1	1	1	1	1	1	1	1	1	1	1	1	1
GCA_001104365.1	8490_5_32	MDUST32	4725059	2000	Fiji	9:d:	S. Typhi	1	1	1	1	1	1	1	1	1	1	1	1	1	1
GCA_001104465.1	10607_1_85	2012-011344	4932344	2012	Cambodia	9:d:	S. Typhi	1	1	1	1	1	1	1	1	1	1	1	1	1	1
GCA_001104545.1	10493_1_54	MDUST282	4827530	2004	Samoa	9:d:	S. Typhi	1	1	1	1	1	1	1	1	1	1	1	1	1	1
GCA_001104565.1	10493_1_2	MDUST109	4733679	2007	Papua New Guinea	9:d:	S. Typhi	1	1	1	1	1	1	1	1	1	1	1	1	1	1
GCA_001104685.1	10493_1_68	MDUST313	4725567	1994	Papua New Guinea	9:d:	S. Typhi	1	1	1	1	1	1	1	1	1	1	1	1	1	1
GCA_001104705.1	10562_2_20	MDUST192	4694671	2011	Indonesia	9:d:	S. Typhi	1	1	1	1	1	1	1	1	1	1	1	1	1	1
GCA_001104885.3	10349_1_89_2	SGB90	4784041	2002	India	9:d:	S. Typhi	1	1	1	1	1	1	1	1	1	1	1	1	1	1
GCA_001104905.1	9870_8_26	2007-013365	4931805	2010	Cambodia	9:d:	S. Typhi	1	1	1	1	1	1	1	1	1	1	1	1	1	1
GCA_001104925.1	10492_1_31	MDUST216	4753278	2011	India	9:d:	S. Typhi	1	1	1	1	1	1	1	1	1	1	1	1	1	1
GCA_001104965.1	10209_5_31	UI1954-12/3	4725032	2002	Laos	9:d:	S. Typhi	1	1	1	1	1	1	1	1	1	1	1	1	1	1
GCA_001105025.1	8490_6_38	MDUST38	4729915	1996	Fiji	9:d:	S. Typhi	1	1	1	1	1	1	1	1	1	1	1	1	1	1
GCA_001105205.1	8490_5_31	MDUST31	4723116	2000	Fiji	9:d:	S. Typhi	1	1	1	1	1	1	1	1	1	1	1	1	1	1
GCA_001105225.1	10607_2_15	BKQ4SJ	4742907	2013	Malawi	9:d:	S. Typhi	1	1	1	1	1	1	1	1	1	1	1	1	1	1
GCA_001105525.1	10349_1_5	ERL024182	4682429	2002	India	9:d:	S. Typhi	1	1	1	1	1	1	1	1	1	1	1	1	1	1
GCA_001105625.1	10562_2_68	MDUST378	4709420	2011	India	9:d:	S. Typhi	1	1	1	1	1	1	1	1	1	1	1	1	1	1
GCA_001105645.1	10608_2_25	01-2012-002891	4936038	2012	Cambodia	9:d:	S. Typhi	1	1	1	1	1	1	1	1	1	1	1	1	1	1
GCA_001105805.1	10493_1_18	MDUST153	4720967	2012	India	9:d:	S. Typhi	1	1	1	1	1	1	1	1	1	1	1	1	1	1
GCA_001105825.1	10607_1_89	2012-010616	4932344	2012	Cambodia	9:d:	S. Typhi	1	1	1	1	1	1	1	1	1	1	1	1	1	1
GCA_001105845.1	8490_6_51	MDUST51	4723809	1995	Fiji	9:d:	S. Typhi	1	1	1	1	1	1	1	1	1	1	1	1	1	1
GCA_001105925.1	7468_7_81	IB5370	4738739	2010	Tanzania	9:d:	S. Typhi	1	1	1	1	1	1	1	1	1	1	1	1	1	1
GCA_001106045.1	9953_5_64	LNT1197	4716635	2009	Laos	9:d:	S. Typhi	1	1	1	1	1	1	1	1	1	1	1	1	1	1
GCA_001106065.1	10561_2_33	np83	4721172	2011	Nepal	9:d:	S. Typhi	1	1	1	1	1	1	1	1	1	1	1	1	1	1
GCA_001106085.1	10593_2_75	E99-8095	4733532	1999	Algeria	9:d:	S. Typhi	1	1	1	1	1	1	1	1	1	1	1	1	1	1
GCA_001106305.1	10607_2_27	BKQ4E3	4742084	2013	Malawi	9:d:	S. Typhi	1	1	1	1	1	1	1	1	1	1	1	1	1	1
GCA_001106625.1	10071_8_92	2010K-0538	4932389	2008	Kenya	9:d:	S. Typhi	1	1	1	1	1	1	1	1	1	1	1	1	1	1
GCA_001106645.1	9870_8_84	2008-017452	4933468	2012	Cambodia	9:d:	S. Typhi	1	1	1	1	1	1	1	1	1	1	1	1	1	1
GCA_001106665.1	10492_1_65	MDUST355	4736306	1994	Papua New Guinea	9:d:	S. Typhi	1	1	1	1	1	1	1	1	1	1	1	1	1	1
GCA_001106745.2	UI_2120	UI2120	4765548	2002	Laos	9:d:	S. Typhi	1	1	1	1	1	1	1	1	1	1	1	1	1	1
GCA_001106785.1	8490_5_11	MDUST11	4726756	2011	Fiji	9:d:	S. Typhi	1	1	1	1	1	1	1	1	1	1	1	1	1	1
GCA_001106825.1	9953_5_27	A347	4737199	2007	Indonesia	9:d:	S. Typhi	1	1	1	1	1	1	1	1	1	1	1	1	1	1
GCA_001107045.1	8490_6_72	MDUST72	4722802	2008	Fiji	9:d:	S. Typhi	1	1	1	1	1	1	1	1	1	1	1	1	1	1
GCA_001107065.1	10592_2_36	1613886	4715724	2009	Algeria	9:d:	S. Typhi	1	1	1	1	1	1	1	1	1	1	1	1	1	1
GCA_001107225.1	10561_2_17	3139/3	4866636	2010	Democratic Republic of the Congo	9:d:	S. Typhi	1	1	1	1	1	1	1	1	1	1	1	1	1	1
GCA_001107265.1	10562_2_51	MDUST346	4719477	1984	Fiji	9:d:	S. Typhi	1	1	1	1	1	1	1	1	1	1	1	1	1	1
GCA_001107405.1	10492_1_40	MDUST241	4813937	2010	Bangladesh	9:d:	S. Typhi	1	1	1	1	1	1	1	1	1	1	1	1	1	1
GCA_001107585.1	9953_5_59	A396	4733912	2009	Indonesia	9:d:	S. Typhi	1	1	1	1	1	1	1	1	1	1	1	1	1	1
GCA_001107665.1	10493_1_15	MDUST143	4723094	2012	India	9:d:	S. Typhi	1	1	1	1	1	1	1	1	1	1	1	1	1	1
GCA_001107705.1	8616_4_44	BCR108	4756274	2010	India	9:d:	S. Typhi	1	1	1	1	1	1	1	1	1	1	1	1	1	1
GCA_001107745.1	10071_8_91	2010K-0545	4933058	2008	Kenya	9:d:	S. Typhi	1	1	1	1	1	1	1	1	1	1	1	1	1	1
GCA_001107805.1	10209_5_17	2007-023116	4947735	2007	Cambodia	9:d:	S. Typhi	1	1	1	1	1	1	1	1	1	1	1	1	1	1
GCA_001107845.1	7468_7_87	IB5376	4935734	2010	Tanzania	9:d:	S. Typhi	1	1	1	1	1	1	1	1	1	1	1	1	1	1
GCA_001107885.1	10562_2_85	MDUST417	4825322	2012	Samoa	9:d:	S. Typhi	1	1	1	1	1	1	1	1	1	1	1	1	1	1
GCA_001107945.1	9953_5_80	LNT266	4741170	2008	Laos	9:d:	S. Typhi	1	1	1	1	1	1	1	1	1	1	1	1	1	1
GCA_001108025.1	9475_6_31	1022553	4745814	2011	Malawi	9:d:	S. Typhi	1	1	1	1	1	1	1	1	1	1	1	1	1	1
GCA_001108125.1	8490_6_47	MDUST47	4723701	1996	Fiji	9:d:	S. Typhi	1	1	1	1	1	1	1	1	1	1	1	1	1	1
GCA_001108265.1	9870_8_81	01-2012-002529	4932777	2012	Cambodia	9:d:	S. Typhi	1	1	1	1	1	1	1	1	1	1	1	1	1	1
GCA_001108325.1	10426_1_5	3069/3	4684380	2010	Democratic Republic of the Congo	9:d:	S. Typhi	1	1	1	1	1	1	1	1	1	1	1	1	1	1
GCA_001108525.1	8490_5_35	MDUST35	4726520	1996	Fiji	9:d:	S. Typhi	1	1	1	1	1	1	1	1	1	1	1	1	1	1
GCA_001108725.1	9953_5_33	A356	4737370	2010	Indonesia	9:d:	S. Typhi	1	1	1	1	1	1	1	1	1	1	1	1	1	1
GCA_001108885.1	9953_5_20	A287	4722776	2008	Indonesia	9:d:	S. Typhi	1	1	1	1	1	1	1	1	1	1	1	1	1	1
GCA_001108905.1	9870_8_11	2009-000156	4932808	2009	Cambodia	9:d:	S. Typhi	1	1	1	1	1	1	1	1	1	1	1	1	1	1
GCA_001109025.1	10608_2_39	2012-010759	4932707	2012	Cambodia	9:d:	S. Typhi	1	1	1	1	1	1	1	1	1	1	1	1	1	1
GCA_001109205.1	8490_6_67	MDUST67	4753262	1994	Fiji	9:d:	S. Typhi	1	1	1	1	1	1	1	1	1	1	1	1	1	1
GCA_001109285.1	10492_1_78	MDUST397	4708177	2011	Indonesia	9:d:	S. Typhi	1	1	1	1	1	1	1	1	1	1	1	1	1	1
GCA_001109325.1	9953_5_40	A366	4805055	2009	Indonesia	9:d:	S. Typhi	1	1	1	1	1	1	1	1	1	1	1	1	1	1
GCA_001109485.1	9870_8_44	2007-021515	4935410	2011	Cambodia	9:d:	S. Typhi	1	1	1	1	1	1	1	1	1	1	1	1	1	1
GCA_001109525.1	10541_1_62	ST1625/88	4588904	1988	Argentina	9:d:	S. Typhi	-1	-1	-1	-1	-1	-1	-1	-1	-1	-1	1	1	1	1
GCA_001109605.1	10492_1_82	MDUST408	4754056	2012	India	9:d:	S. Typhi	1	1	1	1	1	1	1	1	1	1	1	1	1	1
GCA_001109625.1	10492_1_42	MDUST243	4721133	2011	India	9:d:	S. Typhi	1	1	1	1	1	1	1	1	1	1	1	1	1	1
GCA_001109645.1	9870_8_41	01-2011-000112	4932355	2011	Cambodia	9:d:	S. Typhi	1	1	1	1	1	1	1	1	1	1	1	1	1	1
GCA_001109745.1	10349_1_23	ERL062282	4827645	2006	India	9:d:	S. Typhi	1	1	1	1	1	1	1	1	1	1	1	1	1	1
GCA_001109985.1	10349_1_17	ERL041932	4730409	2004	Samoa	9:d:	S. Typhi	1	1	1	1	1	1	1	1	1	1	1	1	1	1
GCA_001110185.1	8447_8_3	MDUST75	4728092	2008	Fiji	9:d:	S. Typhi	1	1	1	1	1	1	1	1	1	1	1	1	1	1
GCA_001110425.1	10593_2_8	04-0339	4894500	2004	Togo	9:d:	S. Typhi	1	1	1	1	1	1	1	1	1	1	1	1	1	1
GCA_001110445.1	10541_2_48	MDUST334	4700673	1984	Fiji	9:d:	S. Typhi	1	1	1	1	1	1	1	1	1	1	1	1	1	1
GCA_001110605.1	9475_6_46	1024341	4723978	2011	Malawi	9:d:	S. Typhi	1	1	1	1	1	1	1	1	1	1	1	1	1	1
GCA_001110645.1	10593_2_52	IPCQ	4812333	2006	Cameroon	9:d:	S. Typhi	1	1	1	1	1	1	1	1	1	1	1	1	1	1
GCA_001110685.1	10492_1_62	MDUST335	4723276	1993	Fiji	9:d:	S. Typhi	1	1	1	1	1	1	1	1	1	1	1	1	1	1
GCA_001110925.1	10562_2_86	MDUST419	4780238	2011	Fiji	9:d:	S. Typhi	1	1	1	1	1	1	1	1	1	1	1	1	1	1
GCA_001111005.1	9953_5_11	A277	4734788	2009	Indonesia	9:d:	S. Typhi	1	1	1	1	1	1	1	1	1	1	1	1	1	1
GCA_001111085.1	10561_2_52	H12ESR04835-001A	4720425	2012	Samoa	9:d:	S. Typhi	1	1	1	1	1	1	1	1	1	1	1	1	1	1
GCA_001111185.1	9870_8_30	2001-100510	4727531	2010	Cambodia	9:d:	S. Typhi	1	1	1	1	1	1	1	1	1	1	1	1	1	1
GCA_001111225.1	8447_8_19	MDUST91	4731651	2008	Fiji	9:d:	S. Typhi	1	1	1	1	1	1	1	1	1	1	1	1	1	1
GCA_001111305.1	9870_8_15	2009-006046	4723730	2009	Cambodia	9:d:	S. Typhi	1	1	1	1	1	1	1	1	1	1	1	1	1	1
GCA_001111385.1	10593_2_22	E01-1811	4535494	2001	Mali	9:d:	S. Typhi	-1	-1	-1	-1	-1	-1	-1	-1	-1	-1	1	1	1	1
GCA_001111405.1	9953_5_29	A350	4805182	2010	Indonesia	9:d:	S. Typhi	1	1	1	1	1	1	1	1	1	1	1	1	1	1
GCA_001111425.1	8490_5_9	MDUST9	4722685	2011	Fiji	9:d:	S. Typhi	1	1	1	1	1	1	1	1	1	1	1	1	1	1
GCA_001111545.1	8490_5_13	MDUST13	4724936	2011	Fiji	9:d:	S. Typhi	1	1	1	1	1	1	1	1	1	1	1	1	1	1
GCA_001111685.1	9953_5_91	LNT705	4733123	2008	Laos	9:d:	S. Typhi	1	1	1	1	1	1	1	1	1	1	1	1	1	1
GCA_001111725.1	9870_8_18	2003-008924	4934292	2009	Cambodia	9:d:	S. Typhi	1	1	1	1	1	1	1	1	1	1	1	1	1	1
GCA_001111825.1	10209_5_15	2007-023117	4949069	2007	Cambodia	9:d:	S. Typhi	1	1	1	1	1	1	1	1	1	1	1	1	1	1
GCA_001111865.1	10493_1_27	MDUST175	4763689	2011	Pakistan	9:d:	S. Typhi	1	1	1	1	1	1	1	1	1	1	1	1	1	1
GCA_001111965.1	9953_5_76	LNT1480	4700938	2010	Laos	9:d:	S. Typhi	1	1	1	1	1	1	1	1	1	1	1	1	1	1
GCA_001112065.1	9475_6_42	1017142	4735028	2011	Malawi	9:d:	S. Typhi	1	1	1	1	1	1	1	1	1	1	1	1	1	1
GCA_001112085.1	10607_1_74	2011-017747	4931472	2011	Cambodia	9:d:	S. Typhi	1	1	1	1	1	1	1	1	1	1	1	1	1	1
GCA_001112185.1	10493_1_1	MDUST108	4726573	2007	Liberia	9:d:	S. Typhi	1	1	1	1	1	1	1	1	1	1	1	1	1	1
GCA_001112225.1	9870_8_25	2010-006551	4934627	2010	Cambodia	9:d:	S. Typhi	1	1	1	1	1	1	1	1	1	1	1	1	1	1
GCA_001112305.1	10209_5_12	2007-011815	4934325	2007	Cambodia	9:d:	S. Typhi	1	1	1	1	1	1	1	1	1	1	1	1	1	1
GCA_001112345.1	7468_7_94	IB5384	4961522	2009	Tanzania	9:d:	S. Typhi	1	1	1	1	1	1	1	1	1	1	1	1	1	1
GCA_001112445.1	9953_5_90	LNT670	4700253	2008	Laos	9:d:	S. Typhi	1	1	1	1	1	1	1	1	1	1	1	1	1	1
GCA_001112465.1	10493_1_46	MDUST244	4721534	2011	India	9:d:	S. Typhi	1	1	1	1	1	1	1	1	1	1	1	1	1	1
GCA_001112665.1	9870_8_24	2006-011021	4933667	2010	Cambodia	9:d:	S. Typhi	1	1	1	1	1	1	1	1	1	1	1	1	1	1
GCA_001112705.1	10562_2_28	MDUST233	4961036	2010	India	9:d:	S. Typhi	1	1	1	1	1	1	1	1	1	1	1	1	1	1
GCA_001112885.1	8447_8_24	MDUST96	4723724	2008	Fiji	9:d:	S. Typhi	1	1	1	1	1	1	1	1	1	1	1	1	1	1
GCA_001112965.1	9475_6_35	1016605	4747127	2011	Malawi	9:d:	S. Typhi	1	1	1	1	1	1	1	1	1	1	1	1	1	1
GCA_001113065.1	9475_6_64	D50739	4704071	2009	Malawi	9:d:	S. Typhi	1	1	1	1	1	1	1	1	1	1	1	1	1	1
GCA_001113105.1	8490_6_56	MDUST56	4704478	1994	Fiji	9:d:	S. Typhi	1	1	1	1	1	1	1	1	1	1	1	1	1	1
GCA_001113145.1	9953_5_48	A377	4573725	2010	Indonesia	9:d:	S. Typhi	-1	-1	-1	-1	-1	-1	-1	-1	-1	-1	1	1	1	1
GCA_001113325.1	9870_8_82	2006-014301	4933005	2012	Cambodia	9:d:	S. Typhi	1	1	1	1	1	1	1	1	1	1	1	1	1	1
GCA_001113485.1	10561_2_14	np75	4721448	2011	Nepal	9:d:	S. Typhi	1	1	1	1	1	1	1	1	1	1	1	1	1	1
GCA_001113525.1	8490_5_8	MDUST8	4724316	2011	Fiji	9:d:	S. Typhi	1	1	1	1	1	1	1	1	1	1	1	1	1	1
GCA_001113605.1	10349_1_76	ERL12590	4735572	2012	India	9:d:	S. Typhi	1	1	1	1	1	1	1	1	1	1	1	1	1	1
GCA_001113665.1	9475_6_92	A39483	4736025	2006	Malawi	9:d:	S. Typhi	1	1	1	1	1	1	1	1	1	1	1	1	1	1
GCA_001113765.1	10209_5_57	UI3260	4701374	2003	Laos	9:d:	S. Typhi	1	1	1	1	1	1	1	1	1	1	1	1	1	1
GCA_001113925.1	10492_1_37	MDUST234	4730951	2010	Bangladesh	9:d:	S. Typhi	1	1	1	1	1	1	1	1	1	1	1	1	1	1
GCA_001113945.1	10607_1_64	2011-008491	4931425	2011	Cambodia	9:d:	S. Typhi	1	1	1	1	1	1	1	1	1	1	1	1	1	1
GCA_001114305.1	8525_3_34	Ke455	4937216	2008	Kenya	9:d:	S. Typhi	1	1	1	1	1	1	1	1	1	1	1	1	1	1
GCA_001114365.1	10562_2_16	MDUST172	4721354	2011	Thailand	9:d:	S. Typhi	1	1	1	1	1	1	1	1	1	1	1	1	1	1
GCA_001114385.1	10607_2_18	BKQ2H5	4742510	2012	Malawi	9:d:	S. Typhi	1	1	1	1	1	1	1	1	1	1	1	1	1	1
GCA_001114445.1	9870_8_54	2009-000374	4938702	2011	Cambodia	9:d:	S. Typhi	1	1	1	1	1	1	1	1	1	1	1	1	1	1
GCA_001114565.1	10541_2_46	MDUST332	4600196	1992	Papua New Guinea	9:d:	S. Typhi	-1	-1	-1	-1	-1	-1	-1	-1	-1	-1	1	1	1	1
GCA_001114665.1	10492_1_49	MDUST257	4736886	2010	Indonesia	9:d:	S. Typhi	1	1	1	1	1	1	1	1	1	1	1	1	1	1
GCA_001114745.1	9953_5_84	LNT375	4805696	2008	Laos	9:d:	S. Typhi	1	1	1	1	1	1	1	1	1	1	1	1	1	1
GCA_001114845.1	10592_2_13	1382	4720375	2003	Pakistan	9:d:	S. Typhi	1	1	1	1	1	1	1	1	1	1	1	1	1	1
GCA_001114945.1	10592_2_1	820	4730390	2003	Pakistan	9:d:	S. Typhi	1	1	1	1	1	1	1	1	1	1	1	1	1	1
GCA_001114985.1	9475_6_57	1012752	4700968	2011	Malawi	9:d:	S. Typhi	1	1	1	1	1	1	1	1	1	1	1	1	1	1
GCA_001115025.1	9475_6_63	1032249	4748538	2012	Malawi	9:d:	S. Typhi	1	1	1	1	1	1	1	1	1	1	1	1	1	1
GCA_001115105.1	9870_8_74	01-2012-001846	4931772	2012	Cambodia	9:d:	S. Typhi	1	1	1	1	1	1	1	1	1	1	1	1	1	1
GCA_001115685.1	10561_2_15	np97	4722001	2011	Nepal	9:d:	S. Typhi	1	1	1	1	1	1	1	1	1	1	1	1	1	1
GCA_001115785.1	9953_5_31	A354	4710086	2011	Indonesia	9:d:	S. Typhi	1	1	1	1	1	1	1	1	1	1	1	1	1	1
GCA_001115965.1	9870_8_12	2009-000892	4935844	2009	Cambodia	9:d:	S. Typhi	1	1	1	1	1	1	1	1	1	1	1	1	1	1
GCA_001116145.1	10349_1_26	ERL064553	4824088	2006	Samoa	9:d:	S. Typhi	1	1	1	1	1	1	1	1	1	1	1	1	1	1
GCA_001116225.1	10492_1_59	MDUST319	4720459	1983	Fiji	9:d:	S. Typhi	1	1	1	1	1	1	1	1	1	1	1	1	1	1
GCA_001116345.1	10593_2_77	IPCN	4909161	2005	Cameroon	9:d:	S. Typhi	1	1	1	1	1	1	1	1	1	1	1	1	1	1
GCA_001116565.1	10493_1_4	MDUST116	4719452	2009	Samoa	9:d:	S. Typhi	1	1	1	1	1	1	1	1	1	1	1	1	1	1
GCA_001116685.1	8490_6_40	MDUST40	4725268	1996	Fiji	9:d:	S. Typhi	1	1	1	1	1	1	1	1	1	1	1	1	1	1
GCA_001117125.1	9870_8_20	2009-012898	4931854	2009	Cambodia	9:d:	S. Typhi	1	1	1	1	1	1	1	1	1	1	1	1	1	1
GCA_001117145.1	10593_2_2	72-1258	4953883	1972	Mexico	9:d:	S. Typhi	1	1	1	1	1	1	1	1	1	1	1	1	0	1
GCA_001117225.1	8447_8_32	MDUST104	4723695	2008	Fiji	9:d:	S. Typhi	1	1	1	1	1	1	1	1	1	1	1	1	1	1
GCA_001117285.1	10562_2_22	MDUST195	4888769	2011	Bangladesh	9:d:	S. Typhi	1	1	1	1	1	1	1	1	1	1	1	1	1	1
GCA_001117365.1	10561_2_38	np51	4721188	2011	Nepal	9:d:	S. Typhi	1	1	1	1	1	1	1	1	1	1	1	1	1	1
GCA_001117465.1	10492_1_43	MDUST248	4754075	2011	India	9:d:	S. Typhi	1	1	1	1	1	1	1	1	1	1	1	1	1	1
GCA_001117485.1	9870_8_68	BC2011-1612	4932507	2011	Cambodia	9:d:	S. Typhi	1	1	1	1	1	1	1	1	1	1	1	1	1	1
GCA_001117685.1	10592_2_8	16637	4730871	2003	Pakistan	9:d:	S. Typhi	1	1	1	1	1	1	1	1	1	1	1	1	1	1
GCA_001117925.1	10349_1_9	ERL032200	4718350	2003	Tonga	9:d:	S. Typhi	1	1	1	1	1	1	1	1	1	1	1	1	1	1
GCA_001117965.1	10607_1_70	2009-004677	4932975	2011	Cambodia	9:d:	S. Typhi	1	1	1	1	1	1	1	1	1	1	1	1	1	1
GCA_001117985.1	10562_2_63	MDUST373	4686009	2011	India	9:d:	S. Typhi	1	1	1	1	1	1	1	1	1	1	1	1	1	1
GCA_001118125.1	10492_1_2	MDUST115	4735347	2009	Papua New Guinea	9:d:	S. Typhi	1	1	1	1	1	1	1	1	1	1	1	1	1	1
GCA_001118165.1	8616_4_45	BCR110	4752136	2010	India	9:d:	S. Typhi	1	1	1	1	1	1	1	1	1	1	1	1	1	1
GCA_001118185.2	H12ESR00394-001A	H12ESR00394-001A	4781466	2012	Samoa	9:d:	S. Typhi	1	1	1	1	1	1	1	1	1	1	1	1	1	1
GCA_001118305.1	10607_1_67	2007-017523	4932247	2011	Cambodia	9:d:	S. Typhi	1	1	1	1	1	1	1	1	1	1	1	1	1	1
GCA_001118345.1	9475_6_16	1031809	4749328	2012	Malawi	9:d:	S. Typhi	1	1	1	1	1	1	1	1	1	1	1	1	1	1
GCA_001118425.1	10607_2_2	BKQ4CF	4742748	2013	Malawi	9:d:	S. Typhi	1	1	1	1	1	1	1	1	1	1	1	1	1	1
GCA_001118665.1	10492_1_41	MDUST242	4723042	2011	India	9:d:	S. Typhi	1	1	1	1	1	1	1	1	1	1	1	1	1	1
GCA_001118745.1	10561_2_55	ERL09896	4723413	2009	India	9:d:	S. Typhi	1	1	1	1	1	1	1	1	1	1	1	1	1	1
GCA_001118805.1	9953_5_16	A283	4737819	2010	Indonesia	9:d:	S. Typhi	1	1	1	1	1	1	1	1	1	1	1	1	1	1
GCA_001118905.1	10541_2_30	MDUST304	4736445	1990	Papua New Guinea	9:d:	S. Typhi	1	1	1	1	1	1	1	1	1	1	1	1
GCA_001118965.1	10349_1_32	ERL07434	4719773	2007	Samoa	9:d:	S. Typhi	1	1	1	1	1	1	1	1	1	1	1	1	1	1
GCA_001119125.1	9475_6_18	1013305	4725656	2011	Malawi	9:d:	S. Typhi	1	1	1	1	1	1	1	1	1	1	1	1	1	1
GCA_001119225.1	10493_1_81	MDUST388	4852713	2011	India	9:d:	S. Typhi	1	1	1	1	1	1	1	1	1	1	1	1	1	1
GCA_001119245.2	76_1292	76-1292	4761738	1976	Democratic Republic of the Congo	9:d:	S. Typhi	1	1	1	1	1	1	1	1	1	1	1	1	1	1
GCA_001119445.1	9870_8_38	2010-010972	4936617	2010	Cambodia	9:d:	S. Typhi	1	1	1	1	1	1	1	1	1	1	1	1	1	1
GCA_001119485.1	10349_1_18	ERL042857	4860761	2004	Samoa	9:d:	S. Typhi	1	1	1	1	1	1	1	1	1	1	1	1	1	1
GCA_001119685.1	10561_2_20	np99	4780484	2011	Nepal	9:d:	S. Typhi	1	1	1	1	1	1	1	1	1	1	1	1	1	1
GCA_001119705.1	10492_1_68	MDUST363	4735901	1998	Papua New Guinea	9:d:	S. Typhi	1	1	1	1	1	1	1	1	1	1	1	1	1	1
GCA_001119745.1	9475_6_26	1012911	4747269	2011	Malawi	9:d:	S. Typhi	1	1	1	1	1	1	1	1	1	1	1	1	1	1
GCA_001119805.1	10593_2_30	E02-1739	4771061	2002	Benin	9:d:	S. Typhi	1	1	1	1	1	1	1	1	1	1	1	1	1	1
GCA_001120005.1	10592_2_58	1828649	4691084	2009	Central African Republic	9:d:	S. Typhi	1	1	1	1	1	1	1	1	1	1	1	1	1	1
GCA_001120085.1	9870_8_85	2012-010059	4934308	2012	Cambodia	9:d:	S. Typhi	1	1	1	1	1	1	1	1	1	1	1	1	1	1
GCA_001120405.1	10492_1_61	MDUST328	4735991	1992	Papua New Guinea	9:d:	S. Typhi	1	1	1	1	1	1	1	1	1	1	1	1	1	1
GCA_001120445.1	10209_5_25	LNT26	4743833	2001	Laos	9:d:	S. Typhi	1	1	1	1	1	1	1	1	1	1	1	1	1	1
GCA_001120605.1	9475_6_68	1018617	4747554	2011	Malawi	9:d:	S. Typhi	1	1	1	1	1	1	1	1	1	1	1	1	1	1
GCA_001120625.1	10541_2_19	MDUST219	4709096	2011	Lebanon	9:d:	S. Typhi	1	1	1	1	1	1	1	1	1	1	1	1	1	1
GCA_001120645.1	9870_8_43	2005-009945	4940160	2011	Cambodia	9:d:	S. Typhi	1	1	1	1	1	1	1	1	1	1	1	1	1	1
GCA_001120845.1	10592_2_35	E99-6646	4723271	1999	Algeria	9:d:	S. Typhi	1	1	1	1	1	1	1	1	1	1	1	1	1	1
GCA_001121005.1	7468_7_56	IB5342	4729654	2009	Tanzania	9:d:	S. Typhi	1	1	1			1			1	1	1	1	1	1
GCA_001121125.1	10541_2_5	MDUST155	4719367	2012	India	9:d:	S. Typhi	1	1	1	1	1	1	1	1	1	1	1	1	1	1
GCA_001121185.1	10562_2_3	MDUST119	4719595	2009	Samoa	9:d:	S. Typhi	1	1	1	1	1	1	1	1	1	1	1	1	1	1
GCA_001121605.1	8616_4_39	BCR49	4855535	2009	India	9:d:	S. Typhi	1	1	1	1	1	1	1	1	1	1	1	1	1	1
GCA_001121805.1	10493_1_60	MDUST291	4720714	2008	Samoa	9:d:	S. Typhi	1	1	1	1	1	1	1	1	1	1	1	1	1	1
GCA_001121865.2	404Ty	SGB92	4653627	1983	Indonesia	9:d:	S. Typhi	-1	-1	-1	-1	-1	-1	-1	-1	-1	-1	1	1	1	1
GCA_001121925.1	10492_1_22	MDUST185	4722214	2011	India	9:d:	S. Typhi	1	1	1	1	1	1	1	1	1	1	1	1	1	1
GCA_001122025.1	10493_1_82	MDUST389	4724245	2011	Indonesia	9:d:	S. Typhi	1	1	1	1	1	1	1	1	1	1	1	1	1	1
GCA_001122085.1	9953_5_28	A348	4647145	2012	Indonesia	9:d:	S. Typhi								-1			1	1	1	1
GCA_001122105.1	8525_3_49	Ke470	4933021	2008	Kenya	9:d:	S. Typhi	1	1	1	1	1	1	1	1	1	1	1	1	1	1
GCA_001122165.1	8490_5_23	MDUST23	4726198	2011	Fiji	9:d:	S. Typhi	1	1	1	1	1	1	1	1	1	1	1	1	1	1
GCA_001122265.1	10562_2_62	MDUST372	4721248	2011	Pakistan	9:d:	S. Typhi	1	1	1	1	1	1	1	1	1	1	1	1	1	1
GCA_001122325.1	10209_5_37	UI2006	4700204	2002	Laos	9:d:	S. Typhi	1	1	1	1	1	1	1	1	1	1	1	1	1	1
GCA_001122365.1	10562_2_37	MDUST263	4850994	2011	Bangladesh	9:d:	S. Typhi	1	1	1	1	1	1	1	1	1	1	1	1	1	1
GCA_001122465.1	10426_1_6	np61	4720717	2011	Nepal	9:d:	S. Typhi	1	1	1	1	1	1	1	1	1	1	1	1	1	1
GCA_001122625.1	10492_1_47	MDUST255	4735739	2010	Papua New Guinea	9:d:	S. Typhi	1	1	1	1	1	1	1	1	1	1	1	1	1	1
GCA_001122765.1	10561_2_56	H12ESR04928-001A	4763387	2012	Samoa	9:d:	S. Typhi	1	1	1	1	1	1	1	1	1	1	1	1	1	1
GCA_001122805.1	10562_2_36	MDUST262	4850817	2011	India	9:d:	S. Typhi	1	1	1	1	1	1	1	1	1	1	1	1	1	1
GCA_001122965.1	9475_6_41	1014383	4749472	2011	Malawi	9:d:	S. Typhi	1	1	1	1	1	1	1	1	1	1	1	1	1	1
GCA_001123045.1	10608_2_45	2009-012656	4933267	2012	Cambodia	9:d:	S. Typhi	1	1	1	1	1	1	1	1	1	1	1	1	1	1
GCA_001123065.1	8490_6_54	MDUST54	4724312	1995	Fiji	9:d:	S. Typhi	1	1	1	1	1	1	1	1	1	1	1	1	1	1
GCA_001123365.1	7468_7_66	IB5353	4720676	2010	Tanzania	9:d:	S. Typhi	1	1	1	1	1	1	1	1	1	1	1	1	1	1
GCA_001123445.1	10562_2_76	MDUST395	4804601	2012	Indonesia	9:d:	S. Typhi	1	1	1	1	1	1	1	1	1	1	1	1	1	1
GCA_001123465.1	10562_2_9	MDUST144	4747486	2012	Australia	9:d:	S. Typhi	1	1	1	1	1	1	1	1	1	1	1	1	1	1
GCA_001123485.1	8490_5_27	MDUST27	4723881	2011	Fiji	9:d:	S. Typhi	1	1	1	1	1	1	1	1	1	1	1	1	1	1
GCA_001123625.1	10608_2_43	2012-010559	4934265	2012	Cambodia	9:d:	S. Typhi	1	1	1	1	1	1	1	1	1	1	1	1	1	1
GCA_001123645.1	10608_2_66	2012-020127	4932063	2012	Cambodia	9:d:	S. Typhi	1	1	1	1	1	1	1	1	1	1	1	1	1	1
GCA_001123685.1	7468_7_86	IB5375	4952974	2010	Tanzania	9:d:	S. Typhi	1	1	1	1	1	1	1	1	1	1	1	1	1	1
GCA_001124025.1	9953_5_44	A373	4737335	2008	Indonesia	9:d:	S. Typhi	1	1	1	1	1	1	1	1	1	1	1	1	1	1
GCA_001124105.1	10492_1_70	MDUST366	4782785	2011	Iraq	9:d:	S. Typhi	1	1	1	1	1	1	1	1	1	1	1	1	1	1
GCA_001124285.1	7468_7_82	IB5371	4737870	2010	Tanzania	9:d:	S. Typhi	1	1	1	1	1	1	1	1	1	1	1	1	1	1
GCA_001124365.1	10209_5_19	2007-007363	4935124	2007	Cambodia	9:d:	S. Typhi	1	1	1	1	1	1	1	1	1	1	1	1	1	1
GCA_001124385.1	10607_1_46	2008-011433	4931134	2008	Cambodia	9:d:	S. Typhi	1	1	1	1	1	1	1	1			1	1	1	1
GCA_001124405.1	10541_2_26	MDUST285	4733606	2004	Samoa	9:d:	S. Typhi	1	1	1	1	1	1	1	1	1	1	1	1	1	1
GCA_001124525.1	10592_2_10	3484	4721193	2003	Pakistan	9:d:	S. Typhi	1	1	1	1	1	1	1	1	1	1	1	1	1	1
GCA_001124685.1	9953_5_17	A284	4710210	2011	Indonesia	9:d:	S. Typhi	1	1	1	1	1	1	1	1	1	1	1	1	1	1
GCA_001124725.1	9953_5_10	A276	4734273	2008	Indonesia	9:d:	S. Typhi	1	1	1	1	1	1	1	1	1	1	1	1	1	1
GCA_001124805.1	10562_2_27	MDUST230	4851084	2010	Bangladesh	9:d:	S. Typhi	1	1	1	1	1	1	1	1	1	1	1	1	1	1
GCA_001124885.1	9953_5_72	LNT1377	4717092	2010	Laos	9:d:	S. Typhi	1	1	1	1	1	1	1	1	1	1	1	1	1	1
GCA_001124945.1	10562_2_4	MDUST122	4824316	2010	Samoa	9:d:	S. Typhi	1	1	1	1	1	1	1	1	1	1	1	1	1	1
GCA_001124985.1	9953_5_75	LNT1497	4741969	2010	Laos	9:d:	S. Typhi	1	1	1	1	1	1	1	1	1	1	1	1	1	1
GCA_001125005.1	10493_1_32	MDUST194	4735208	2011	India	9:d:	S. Typhi	1	1	1	1	1	1	1	1	1	1	1	1	1	1
GCA_001125085.1	10561_2_6	ERL113717	4728934	2011	India	9:d:	S. Typhi	1	1	1	1	1	1	1	1	1	1	1	1	1	1
GCA_001125205.1	10541_2_43	MDUST325	4719586	1992	Samoa	9:d:	S. Typhi	1	1	1	1	1	1	1	1	1	1	1	1	1	1
GCA_001125245.1	10561_2_12	np8	4729515	2011	Nepal	9:d:	S. Typhi	1	1	1	1	1	1	1	1	1	1	1	1	1	1
GCA_001125345.1	10541_2_29	MDUST303	4721146	1980	Tonga	9:d:	S. Typhi	1	1	1	1	1	1	1	1	1	1	1	1	1	1
GCA_001125465.1	10426_1_4	3080/3	4871515	2010	Democratic Republic of the Congo	9:d:	S. Typhi	1	1	1	1	1	1	1	1	1	1	1	1	1	1
GCA_001125485.1	9475_6_56	A53789	4727164	2009	Malawi	9:d:	S. Typhi	1	1	1	1	1	1	1	1	1	1	1	1	1	1
GCA_001125845.1	10209_5_5	2007-006110	4936929	2007	Cambodia	9:d:	S. Typhi	1	1	1	1	1	1	1	1	1	1	1	1	1	1
GCA_001125885.1	8490_6_43	MDUST43	4725694	1996	Fiji	9:d:	S. Typhi	1	1	1	1	1	1	1	1	1	1	1	1	1	1
GCA_001125965.1	10541_2_13	MDUST189	4724457	2011	India	9:d:	S. Typhi	1	1	1	1	1	1	1	1	1	1	1	1	1	1
GCA_001126125.1	10541_2_32	MDUST306	4719291	1981	Fiji	9:d:	S. Typhi	1	1	1	1	1	1	1	1	1	1	1	1	1	1
GCA_001126165.1	9475_6_34	1018211	4743877	2011	Malawi	9:d:	S. Typhi	1	1	1	1	1	1	1	1	1	1	1	1	1	1
GCA_001126185.1	10541_1_66	ST2338/98	4750708	1905	Argentina	9:d:	S. Typhi	1	1	1	1	1	1	1	1	1	1	1	1	1	1
GCA_001126385.1	10349_1_6	ERL02425	4682449	2002	India	9:d:	S. Typhi	1	1	1	1	1	1	1	1	1	1	1	1	1	1
GCA_001126405.1	10607_2_17	BKQ4NZ	4742317	2013	Malawi	9:d:	S. Typhi	1	1	1	1	1	1	1	1	1	1	1	1	1	1
GCA_001126705.1	10592_2_27	21669	4696515	2003	Pakistan	9:d:	S. Typhi	1	1	1	1	1	1	1	1	1	1	1	1	1	1
GCA_001126745.1	8616_4_37	BCR43	4725247	2009	India	9:d:	S. Typhi	1	1	1	1	1	1	1	1	1	1	1	1	1	1
GCA_001126865.1	8490_5_16	MDUST16	4727428	2011	Fiji	9:d:	S. Typhi	1	1	1	1	1	1	1	1	1	1	1	1	1	1
GCA_001126885.1	10349_1_38	ERL084047	4705213	2008	India	9:d:	S. Typhi	1	1	1	1		1	1	1	1	1	1	1	1	1
GCA_001127105.1	10209_5_48	UI2658	4744416	2002	Laos	9:d:	S. Typhi	1	1	1	1	1	1	1	1	1	1	1	1	1	1
GCA_001127185.1	10492_1_77	MDUST396	4766906	2012	El Salvador	9:d:	S. Typhi	1	1	1	1	1	1	1	1	1	1	1	1	1	1
GCA_001127385.1	10562_2_69	MDUST379	4723046	2011	Myanmar	9:d:	S. Typhi	1	1	1	1	1	1	1	1	1	1	1	1	1	1
GCA_001127485.2	ERL041834	ERL041834	4800835	2004	India	9:d:	S. Typhi	1	1	1	1	1	1	1	1	1	1	1	1	1	1
GCA_001127505.1	10541_2_28	MDUST294	4696035	2010	Nepal	9:d:	S. Typhi	1	1	1	1	1	1	1	1	1	1	1	1	1	1
GCA_001127645.1	10562_2_19	MDUST191	4791982	2011	Bangladesh	9:d:	S. Typhi	1	1	1	1	1	1	1	1	1	1	1	1	1	1
GCA_001127685.1	9953_5_9	A275	4733232	2009	Indonesia	9:d:	S. Typhi	1	1	1	1	1	1	1	1	1	1	1	1	1	1
GCA_001128025.1	10349_1_47	ERL09383	4726892	2009	India	9:d:	S. Typhi	1	1	1	1	1	1	1	1	1	1	1	1	1	1
GCA_001128065.1	8447_8_11	MDUST83	4733896	2008	Fiji	9:d:	S. Typhi	1	1	1	1	1	1	1	1	1	1	1	1	1	1
GCA_001128305.1	10561_2_32	np50	4697504	2011	Nepal	9:d:	S. Typhi	1	1	1	1	1	1	1	1	1	1	1	1	1	1
GCA_001128425.1	8490_6_58	MDUST58	4728065	1994	Fiji	9:d:	S. Typhi	1	1	1	1	1	1	1	1	1	1	1	1	1	1
GCA_001128545.1	9953_5_56	A392	4734015	2010	Indonesia	9:d:	S. Typhi	1	1	1	1	1	1	1	1	1	1	1	1	1	1
GCA_001128625.1	10349_1_61	ERL1048	4724694	2010	India	9:d:	S. Typhi	1	1	1	1	1	1	1	1	1	1	1	1	1	1
GCA_001128685.1	10209_5_16	2007-024445	4933350	2007	Cambodia	9:d:	S. Typhi	1	1	1	1	1	1	1	1	1	1	1	1	1	1
GCA_001129105.1	9953_5_14	A281	4758644	2008	Indonesia	9:d:	S. Typhi	1	1	1	1	1	1	1	1	1	1	1	1	1	1
GCA_001129145.1	10349_1_58	ERL10338	4722219	2010	Thailand	9:d:	S. Typhi	1	1	1	1	1	1	1	1	1	1	1	1	1	1
GCA_001129225.1	10593_2_37	E00-6999	4716801	2000	Peru	9:d:	S. Typhi	1	1	1	1	1	1	1	1	1	1	1	1	1	1
GCA_001129245.1	9953_5_34	A357	4595631	2009	Indonesia	9:d:	S. Typhi	-1	-1	-1	-1	-1	-1	-1	-1	-1	-1	1	1	1	1
GCA_001129305.1	9475_6_21	1023407	4749510	2011	Malawi	9:d:	S. Typhi	1	1	1	1	1	1	1	1	1	1	1	1	1	1
GCA_001129325.1	10562_2_60	MDUST370	4830279	2011	India	9:d:	S. Typhi	1	1	1	1	1	1	1	1	1	1	1	1	1	1
GCA_001129345.1	10541_2_45	MDUST329	4556344	1992	Papua New Guinea	9:d:	S. Typhi	-1	-1	-1	-1	-1	-1	-1	-1	-1	-1	1	1	1	1
GCA_001129985.1	9475_6_13	1021701	4702630	2011	Malawi	9:d:	S. Typhi	1	1	1	1	1	1	1	1	1	1	1	1	1	1
GCA_001130285.1	8525_3_45	Ke466	4935785	2008	Kenya	9:d:	S. Typhi	1	1	1	1	1	1	1	1	1	1	1	1	1	1
GCA_001130345.1	8447_8_9	MDUST81	4725778	2008	Fiji	9:d:	S. Typhi	1	1	1	1	1	1	1	1	1	1	1	1	1	1
GCA_001130645.1	10592_2_9	3723	4971234	2003	Pakistan	9:d:	S. Typhi	1	1	1	1	1	1	1	1	1	1	1	1	1	1
GCA_001130905.1	10608_2_62	2012-014737	4716221	2012	Cambodia	9:d:	S. Typhi	1	1	1	1	1	1	1	1	1	1	1	1	1	1
GCA_001131365.1	10209_5_30	UI1236	4906148	2001	Laos	9:d:	S. Typhi	1	1	1	1	1	1	1	1	1	1	1	1	1	1
GCA_001131425.1	10592_2_22	21801	4917839	2003	Pakistan	9:d:	S. Typhi	1	1	1	1	1	1	1	1	1	1	1	1	1	1
GCA_001131505.1	10561_2_36	H12ESR04893-001A	4826380	2012	Samoa	9:d:	S. Typhi	1	1	1	1	1	1	1	1	1	1	1	1	1	1
GCA_001131605.1	8525_3_59	Ke480	4935410	2008	Kenya	9:d:	S. Typhi	1	1	1	1	1	1	1	1	1	1	1	1	1	1
GCA_001131765.1	9475_6_55	1032281	4746529	2012	Malawi	9:d:	S. Typhi	1	1	1	1	1	1	1	1	1	1	1	1	1	1
GCA_001131845.1	10492_1_27	MDUST199	4851671	2011	India	9:d:	S. Typhi	1	1	1	1	1	1	1	1	1		1	1	1	1
GCA_001132005.1	9870_8_33	2010-007462	4932527	2010	Cambodia	9:d:	S. Typhi	1	1	1	1	1	1	1	1	1	1	1	1	1	1
GCA_001132065.1	8490_5_1	MDUST1	4725657	2011	Fiji	9:d:	S. Typhi	1	1	1	1	1	1	1	1	1	1	1	1	1	1
GCA_001132265.1	9475_6_79	1031581	4746535	2012	Malawi	9:d:	S. Typhi	1	1	1	1	1	1	1	1	1	1	1	1	1	1
GCA_001132285.1	7468_7_67	IB5354	4722100	2010	Tanzania	9:d:	S. Typhi	1	1	1	1	1	1	1	1	1	1	1	1	1	1
GCA_001132425.1	9953_5_43	A370	4723514	2010	Indonesia	9:d:	S. Typhi	1	1	1	1	1	1	1	1	1	1	1	1	1	1
GCA_001132445.1	10593_2_4	E00-2388	4681667	2000	Egypt	9:d:	S. Typhi	1	1	1	1	1	1	1	1	1	1	1	1	1	1
GCA_001132605.1	9953_5_71	LNT1374	4698459	2010	Laos	9:d:	S. Typhi	1	1	1	1	1	1	1	1	1	1	1	1	1	1
GCA_001132705.1	10562_2_44	MDUST290	4719505	2008	Samoa	9:d:	S. Typhi	1	1	1	1	1	1	1	1	1	1	1	1	1	1
GCA_001132765.1	9870_8_5	2002-216507	4820242	2008	Cambodia	9:d:	S. Typhi	1	1	1	1	1	1	1	1	1	1	1	1	1	1
GCA_001132785.1	10541_2_56	MDUST360	4736447	1998	Papua New Guinea	9:d:	S. Typhi	1	1	1	1	1	1	1	1	1	1	1	1	1	1
GCA_001132905.1	8490_6_62	MDUST62	4726406	1994	Fiji	9:d:	S. Typhi	1	1	1	1	1	1	1	1	1	1	1	1	1	1
GCA_001132925.1	10541_2_49	MDUST340	4746689	1993	Fiji	9:d:	S. Typhi	1	1	1	1	1	1	1	1	1	1	1	1	1	1
GCA_001133025.1	10592_2_56	E02-1963	4664062	2002	Laos	9:d:	S. Typhi	1	1	1	1	1	1	1	1	1	1	1	1	1	1
GCA_001133065.1	10541_2_35	MDUST311	4721788	1982	Fiji	9:d:	S. Typhi	1	1	1	1	1	1	1	1	1	1	1	1	1	1
GCA_001133105.1	10492_1_20	MDUST169	4721549	2011	India	9:d:	S. Typhi	1	1	1	1	1	1	1	1	1	1	1	1	1	1
GCA_001133225.1	10349_1_49	ERL0982	4719956	2009	Samoa	9:d:	S. Typhi	1	1	1	1	1	1	1	1	1	1	1	1	1	1
GCA_001133305.1	10492_1_66	MDUST361	4736396	1998	Papua New Guinea	9:d:	S. Typhi	1	1	1	1	1	1	1	1	1	1	1	1	1	1
GCA_001133585.1	7468_7_55	IB5341	4930930	2009	Tanzania	9:d:	S. Typhi	1	1	1	1	1	1	1	1	1	1	1	1	1	1
GCA_001133645.1	10492_1_55	MDUST270	4845765	2011	Bangladesh	9:d:	S. Typhi	1	1	1	1	1	1	1	1	1	1	1	1	1	1
GCA_001133745.1	8616_4_58	SP80	4754672	2011	India	9:d:	S. Typhi	1	1	1	1	1	1	1	1	1	1	1	1	1	1
GCA_001133765.1	10541_2_9	MDUST180	4724785	2011	India	9:d:	S. Typhi	1	1	1	1	1	1	1	1	1	1	1	1	1	1
GCA_001133925.1	10492_1_81	MDUST406	4826880	2012	Samoa	9:d:	S. Typhi	1	1	1	1	1	1	1	1	1	1	1	1	1	1
GCA_001134005.1	9953_5_86	LNT609	4744042	2008	Laos	9:d:	S. Typhi	1	1	1	1	1	1	1	1	1	1	1	1	1	1
GCA_001134065.1	10541_2_42	MDUST323	4722154	1983	Fiji	9:d:	S. Typhi	1	1	1	1	1	1	1	1	1	1	1	1	1	1
GCA_001134125.1	10349_1_62	ERL10492	4720036	2010	Samoa	9:d:	S. Typhi	1	1	1	1	1	1	1	1	1	1	1	1	1	1
GCA_001134165.1	10493_1_8	MDUST126	4762471	2010	Malaysia	9:d:	S. Typhi	1	1	1	1	1	1	1	1	1	1	1	1	1	1
GCA_001134205.1	10349_1_56	ERL102461	4827150	2010	Samoa	9:d:	S. Typhi	1	1	1	1	1	1	1	1	1	1	1	1	1	1
GCA_001134225.1	10492_1_53	MDUST267	4686389	2011	India	9:d:	S. Typhi	1	1	1	1	1	1	1	1	1	1	1	1	1	1
GCA_001134345.1	10561_2_1	np4	4741459	2011	Nepal	9:d:	S. Typhi	1	1	1	1	1	1	1	1	1	1	1	1	1	1
GCA_001134365.1	9953_5_69	LNT1365	4717765	2010	Laos	9:d:	S. Typhi	1	1	1	1	1	1	1	1	1	1	1	1	1	1
GCA_001134405.1	9870_8_88	2010-006045	4936432	2012	Cambodia	9:d:	S. Typhi	1	1	1	1	1	1	1	1	1	1	1	1	1	1
GCA_001134485.1	10608_2_31	2012-011885	4935983	2012	Cambodia	9:d:	S. Typhi	1	1	1	1	1	1	1	1	1	1	1	1	1	1
GCA_001134605.1	10541_2_31	MDUST305	4736282	1990	Papua New Guinea	9:d:	S. Typhi	1	1	1	1	1	1	1	1	1	1	1	1	1	1
GCA_001134985.1	9870_8_4	2008-004254	4931873	2008	Cambodia	9:d:	S. Typhi	1	1	1	1	1	1	1	1	1	1	1	1	1	1
GCA_001135005.1	10493_1_23	MDUST163	4721892	2011	India	9:d:	S. Typhi	1	1	1	1	1	1	1	1	1	1	1	1	1	1
GCA_001135105.1	9870_8_87	01-2012-002669	4726192	2012	Cambodia	9:d:	S. Typhi	1	1	1	1	1	1	1	1	1	1	1	1	1	1
GCA_001135305.1	8447_8_16	MDUST88	4728754	2008	Fiji	9:d:	S. Typhi	1	1	1	1	1	1	1	1	1	1	1	1	1	1
GCA_001135425.1	10493_1_73	MDUST336	4748473	1993	Fiji	9:d:	S. Typhi	1	1	1	1	1	1	1	1	1	1	1	1	1	1
GCA_001135805.3	ERL072973	ERL072973	4782103	2007	Fiji	9:d:	S. Typhi	1	1	1	1	1	1	1	1	1	1	1	1	1	1
GCA_001135825.1	8447_8_26	MDUST98	4728740	2008	Fiji	9:d:	S. Typhi	1	1	1	1	1	1	1	1	1	1	1	1	1	1
GCA_001135905.1	10071_8_94	2010K-0534	4933909	2008	Kenya	9:d:	S. Typhi	0	1	1	1	1	1	1	1	1	1	1	1	1	1
GCA_001136005.1	10493_1_58	MDUST288	4735409	2007	Papua New Guinea	9:d:	S. Typhi	1	1	1	1	1	1	1	1	1	1	1	1	1	1
GCA_001136385.1	9475_4_51	C3891	4713514	2005	India	9:d:	S. Typhi	1	1	1	1	1	1	1	1	1	1	1	1	1	1
GCA_001136605.1	10593_2_65	07-977	4877543	2007	Central African Republic	9:d:	S. Typhi	1	1	1	1	1	1	1	1	1	1	1	1	1	1
GCA_001136805.1	7468_7_90	IB5380	4723191	2010	Tanzania	9:d:	S. Typhi	1	1	1	1	1	1	1	1	1	1	1	1	1	0
GCA_001137065.1	10593_2_46	E99-6478	4725760	1999	Guinea	9:d:	S. Typhi	1	1	1	1	1	1	1	1	1	1	1	1	1	1
GCA_001137205.1	10492_1_28	MDUST200	4722839	2011	India	9:d:	S. Typhi	1	1	1	1	1	1	1	1	1	1	1	1	1	1
GCA_001137305.1	9953_5_38	A363	4594812	2009	Indonesia	9:d:	S. Typhi	-1	-1	-1	-1	-1	-1	-1	-1	-1	-1	1	1	1	1
GCA_001137405.1	10349_1_35	ERL082408	4719430	2008	Samoa	9:d:	S. Typhi	1	1	1	1	1	1	1	1	1	1	1	1	1	1
GCA_001137545.1	9870_8_3	2008-003956	4932035	2008	Cambodia	9:d:	S. Typhi	1	1	1	1	1	1	1	1	1	1	1	1	1	1
GCA_001137605.1	10493_1_74	MDUST339	4702238	1984	Fiji	9:d:	S. Typhi	1	1	1	1	1	1	1	1	1	1	1	1	1	1
GCA_001137705.1	9870_8_66	BC2011-1461	4932544	2011	Cambodia	9:d:	S. Typhi	1	1	1	1	1	1	1	1	1	1	1	1	1	1
GCA_001137745.1	9953_5_68	LNT1360	4794285	2010	Laos	9:d:	S. Typhi	1	1	1	1	1	1	1	1	1	1	1	1	1	1
GCA_001138085.1	10561_2_46	np88	4721666	2011	Nepal	9:d:	S. Typhi	1	1	1	1	1	1	1	1	1	1	1	1	1	1
GCA_001138105.1	9953_5_19	A286	4804145	2010	Indonesia	9:d:	S. Typhi	1	1	1	1	1	1	1	1	1	1	1	1	1	1
GCA_001138145.1	10349_1_72	ERL11877	4723464	2011	India	9:d:	S. Typhi	1	1	1	1	1	1	1	1	1	1	1	1	1	1
GCA_001138245.1	9475_6_52	1022401	4744988	2011	Malawi	9:d:	S. Typhi	1	1	1	1	1	1	1	1	1	1	1	1	1	1
GCA_001138305.1	10541_2_16	MDUST210	4722616	2011	India	9:d:	S. Typhi	1	1	1	1	1	1	1	1	1	1	1	1	1	1
GCA_001138325.1	8525_3_54	Ke475	4930804	2008	Kenya	9:d:	S. Typhi	1	1	1	1	1	1	1	1	1	1	1	1	1	1
GCA_001138345.1	10209_5_62	UI54	4730927	2000	Laos	9:d:	S. Typhi	1	1	1	1	1	1	1	1	1	1	1	1	1	1
GCA_001138365.1	10492_1_32	MDUST217	4738752	2011	India	9:d:	S. Typhi	1	1	1	1	1	1	1	1	1	1	1	1	1	1
GCA_001138465.1	10209_5_47	UI2591	4743787	2002	Laos	9:d:	S. Typhi	1	1	1	1	1	1	1	1	1	1	1	1	1	1
GCA_001138705.1	10608_1_3	2008-007203	4933888	2008	Cambodia	9:d:	S. Typhi	1	1	1	1	1	1	1	1	1	1	1	1	1	1
GCA_001138725.1	8490_6_65	MDUST65	4703765	1994	Fiji	9:d:	S. Typhi	1	1	1	1	1	1	1	1	1	1	1	1	1	1
GCA_001138885.1	10493_1_78	MDUST358	4728172	1996	Papua New Guinea	9:d:	S. Typhi	1	1	1	1	1	1	1	1	1	1	1	1	1	1
GCA_001139045.1	10593_2_3	IPCK	4813566	2004	Cameroon	9:d:	S. Typhi	1	1	1	1	1	1	1	1	1	1	1	1	1	1
GCA_001139245.1	10540_1_7	3322/3	4872709	2011	Democratic Republic of the Congo	9:d:	S. Typhi	1	1	1	1	1	1	1	1	1	1	1	1	1	1
GCA_001139385.1	10562_2_2	MDUST112	4736701	2008	Sudan	9:d:	S. Typhi	1	1	1	1	1	1	1	1	1	1	1	1	1	1
GCA_001139705.1	9870_8_64	BC2011-1305	4933591	2011	Cambodia	9:d:	S. Typhi	1	1	1	1	1	1	1	1	1	1	1	1	1	1
GCA_001139745.1	10493_1_53	MDUST279	4736018	2002	Papua New Guinea	9:d:	S. Typhi	1	1	1	1	1	1	1	1	1	1	1	1	1	1
GCA_001140345.1	10562_2_71	MDUST381	4780281	2011	India	9:d:	S. Typhi	1	1	1	1	1	1	1	1	1	1	1	1	1	1
GCA_001140485.1	10541_2_44	MDUST327	4746694	1992	Fiji	9:d:	S. Typhi	1	1	1	1	1	1	1	1	1	1	1	1	1	1
GCA_001140585.1	10396_8_20	UI 3257	4699685	2003	Laos	9:d:	S. Typhi	1	1	1	1	1	1	1	1	1	1	1	1	1	1
GCA_001140605.1	9953_5_37	A360	4734905	2009	Indonesia	9:d:	S. Typhi	1	1	1	1	1	1	1	1	1	1	1	1	1	1
GCA_001140985.1	10349_1_51	ERL09892	4719025	2009	Samoa	9:d:	S. Typhi	1	1	1	1	1	1	1	1	1	1	1	1	1	1
GCA_001141045.1	10493_1_71	MDUST330	4733436	1992	Papua New Guinea	9:d:	S. Typhi	1	1	1	1		1	1	1	1	1	1	1	1	1
GCA_001141065.1	10592_2_32	42	4931416	2003	Pakistan	9:d:	S. Typhi	1	1	1	1	1	1	1	1	1	1	1	1	1	1
GCA_001141085.1	10493_1_34	MDUST202	4715048	2010	Bangladesh	9:d:	S. Typhi	1	1	1	1	1	1	1	1	1	1	1	1	1	1
GCA_001141105.1	10349_1_24	ERL063423	4828187	2006	India	9:d:	S. Typhi	1	1	1	1	1	1	1	1	1	1	1	1	1	1
GCA_001141125.1	10592_2_4	1093	4816553	2003	Pakistan	9:d:	S. Typhi	1	1	1	1	1	1	1	1	1	1	1	1	1	1
GCA_001141165.1	10593_2_51	E02-2612	4744516	2002	India	9:d:	S. Typhi	1	1	1	1	1	1	1	1	1	1	1	1	1	1
GCA_001141205.1	10541_2_14	MDUST208	4720816	2010	Australia	9:d:	S. Typhi	1	1	1	1	1	1	1	1	1	1	1	1	1	1
GCA_001141225.1	10425_1_6	np80	4719514	2011	Nepal	9:d:	S. Typhi	1	1	1	1	1	1	1	1	1	1	1	1	1	1
GCA_001141445.1	10562_2_73	MDUST390	4721367	2011	Bangladesh	9:d:	S. Typhi	1	1	1	1	1	1	1	1	1	1	1	1	1	1
GCA_001141645.1	10607_1_65	2010-006459	4931391	2011	Cambodia	9:d:	S. Typhi	1	1	1	1	1	1	1	1	1	1	1	1	1	1
GCA_001141825.1	9475_6_45	1021624	4747387	2011	Malawi	9:d:	S. Typhi	1	1	1	1	1	1	1	1	1	1	1	1	1	1
GCA_001141905.1	10492_1_3	MDUST120	4728332	2009	Malta	9:d:	S. Typhi	1	1	1	1	1	1	1	1	1	1	1	1	1	1
GCA_001142085.1	10562_2_45	MDUST302	4731199	1980	Papua New Guinea	9:d:	S. Typhi	1	1	1	1	1	1	1	1	1	1	1	1	1	1
GCA_001142285.1	10592_2_23	3283	4972228	2003	Pakistan	9:d:	S. Typhi	1	1	1	1	1	1	1	1	1	1	1	1	1	1
GCA_001142325.1	9870_8_83	2012-009618	4949382	2012	Cambodia	9:d:	S. Typhi	1	1	1	1	1	1	1	1	1	1	1	1	1	1
GCA_001142345.1	10562_2_75	MDUST394	4745860	2011	India	9:d:	S. Typhi	1	1	1	1	1	1	1	1	1	1	1	1	1	1
GCA_001142525.1	9953_5_3	A268	4732774	2009	Indonesia	9:d:	S. Typhi	1	1	1	1	1	1	1	1	1	1	1	1	1	1
GCA_001142565.1	10492_1_72	MDUST385	4722317	2011	India	9:d:	S. Typhi	1	1	1	1	1	1	1	1	1	1	1	1	1	1
GCA_001142625.1	10492_1_12	MDUST145	4829719	2012	India	9:d:	S. Typhi	1	1	1	1	1	1	1	1	1	1	1	1	1	1
GCA_001142665.1	10562_2_23	MDUST218	4708613	2011	Lebanon	9:d:	S. Typhi	1	1	1	1	1	1	1	1	1	1	1	1	1	1
GCA_001142785.1	10561_2_37	np16	4737712	2011	Nepal	9:d:	S. Typhi	1	1	1	1	1	1	1	1	1	1	1	1	1	1
GCA_001142805.1	10493_1_9	MDUST128	4719259	2011	India	9:d:	S. Typhi	1	1	1	1	1	1	1	1	1	1	1	1	1	1
GCA_001142885.1	10541_1_57	ST1134/01	4715758	2001	Argentina	9:d:	S. Typhi	1	1	1	1	1	1	1	1	1	1	1	1	1	1
GCA_001142965.1	9953_5_87	LNT659	4769910	2008	Laos	9:d:	S. Typhi	1	1	1	1	1	1	1	1	1	1	1	1	1	1
GCA_001143025.1	10541_2_17	MDUST212	4709471	2011	India	9:d:	S. Typhi	1	1	1	1	1	1	1	1	1	1	1	1	1	1
GCA_001143045.1	10493_1_79	MDUST368	4724981	2011	India	9:d:	S. Typhi	1	1	1	1	1	1	1	1	1	1	1	1	1	1
GCA_001143065.1	10209_5_34	UI1998	4725124	2002	Laos	9:d:	S. Typhi	1	1	1	1	1	1	1	1	1	1	1	1	1	1
GCA_001143105.1	10593_2_45	E00-7463	4735925	2000	Morocco	9:d:	S. Typhi	1	1	1	1	1	1	1	1	1	1	1	1	1	1
GCA_001143405.1	10493_1_48	MDUST250	4697657	2010	Indonesia	9:d:	S. Typhi	1	1	1	1	1	1	1	1	1	1	1	1	0	1
GCA_001143485.1	9475_4_56	E1240	4722949	2004	India	9:d:	S. Typhi	1	1	1	1	1	1	1	1	1	1	1	1	1	1
GCA_001143625.1	10562_2_25	MDUST227	4810733	2010	Bangladesh	9:d:	S. Typhi	1	1	1	1	1	1	1	1	1	1	1	1	1	1
GCA_001143965.1	10209_5_49	UI2679	4699076	2002	Laos	9:d:	S. Typhi	1	1	1	1	1	1	1	1	1	1	1	1	1	1
GCA_001143985.1	9475_6_90	D28995	4701368	2005	Malawi	9:d:	S. Typhi	1	1	1	1	1	1	1	1	1	1	1	1	1	1
GCA_001144045.1	9475_6_67	1019806	4748851	2011	Malawi	9:d:	S. Typhi	1	1	1	1	1	1	1	1	1	1	1	1	1	1
GCA_001144245.1	10593_2_6	E00-3370	4718009	2000	Morocco	9:d:	S. Typhi	1	1	1	1	1	1	1	1	1	1	1	1	1	1
GCA_001144345.1	10607_2_37	1036143	4741994	2012	Malawi	9:d:	S. Typhi	1	1	1	1	1	1	1	1	1	1	1	1	1	1
GCA_001144465.1	10562_2_32	MDUST247	4754199	2011	India	9:d:	S. Typhi	1	1	1	1	1	1	1	1	1	1	1	1	1	1
GCA_001144645.1	9475_6_66	1020059	4748310	2011	Malawi	9:d:	S. Typhi	1	1	1	1	1	1	1	1	1	1	1	1	1	1
GCA_001144665.1	10541_2_22	MDUST277	4735543	2001	Papua New Guinea	9:d:	S. Typhi	1	1	1	1	1	1	1	1	1	1	1	1	1	1
GCA_001145065.1	8525_3_31	Ke452	4932645	2008	Kenya	9:d:	S. Typhi	1	1	1	1	1	1	1	1	1	1	1	1	1	1
GCA_001145105.1	10541_2_4	MDUST138	4779542	2012	Myanmar	9:d:	S. Typhi	1	1	1	1	1	1	1	1	1	1	1	1	1	1
GCA_001145205.1	10493_1_59	MDUST289	4718939	2008	Samoa	9:d:	S. Typhi	1	1	1	1	1	1	1	1	1	1	1	1	1	1
GCA_001145385.1	10561_2_23	H12ESR01946-001A	4719949	2012	Samoa	9:d:	S. Typhi	1	1	1	1	1	1	1	1	1	1	1	1	1	1
GCA_001145485.1	10592_2_11	16599	4971431	2003	Pakistan	9:d:	S. Typhi	1	1	1	1	1	1	1	1	1	1	1	1	1	1
GCA_001145545.1	10492_1_25	MDUST197	4754599	2010	India	9:d:	S. Typhi	1	1	1	1	1	1	1	1	1	1	1	1	1	1
GCA_001145565.1	10541_2_36	MDUST312	4707002	1982	Fiji	9:d:	S. Typhi	1	1	1	1	1	1	1	1	1	1	1	1	1	1
GCA_001145585.1	8490_6_59	MDUST59	4728349	1994	Fiji	9:d:	S. Typhi	1	1	1	1	1	1	1	1	1	1	1	1	1	1
GCA_001145945.1	10541_2_21	MDUST225	4722000	2011	India	9:d:	S. Typhi	1	1	1	1	1	1	1	1	1	1	1	1	1	1
GCA_001146025.1	10349_1_19	ERL043008	4717508	2004	Samoa	9:d:	S. Typhi	1	1	1	1	1	1	1	1	1	1	1	1	1	1
GCA_001146045.1	10592_2_12	2439	4731226	2003	Pakistan	9:d:	S. Typhi	1	1	1	1	1	1	1	1	1	1	1	1	1	1
GCA_001146125.1	10492_1_57	MDUST295	4738604	2010	Indonesia	9:d:	S. Typhi	1	1	1	1	1	1	1	1	1	1	1	1	1	1
GCA_001146145.1	9475_6_81	A33112	4761537	2005	Malawi	9:d:	S. Typhi	1	1	1	1	1	1	1	1	1	1	1	1	1	1
GCA_001146205.1	10492_1_11	MDUST141	4743908	2012	India	9:d:	S. Typhi	1	1	1	1	1	1	1	1	1	1	1	1	1	1
GCA_001146305.1	9870_8_16	2009-007146	4933485	2009	Cambodia	9:d:	S. Typhi	1	1	1	1	1	1	1	1	1	1	1	1	1	1
GCA_001146645.1	9870_8_19	2009-011935	4721408	2009	Cambodia	9:d:	S. Typhi	1	1	1	1	1	1	1	1	1	1	1	1	1	1
GCA_001146725.1	10607_2_9	1006099	4742206	2010	Malawi	9:d:	S. Typhi	1	1	1	1	1	1	1	1	1	1	1	1	1	1
GCA_001146745.1	10593_2_40	E97-9141	4743099	1997	Turkey	9:d:	S. Typhi	1	1	1	1	1	1	1	1	1	1	1	1	1	1
GCA_001146825.1	10608_2_4	2008-007991	4932414	2008	Cambodia	9:d:	S. Typhi	1	1	1	1	1	1	1	1	1	1	1	1	1	1
GCA_001146985.1	10607_2_33	A58450	4730800	2010	Malawi	9:d:	S. Typhi	1	1	1	1	1	1	1	1	1	1	1	1	1	1
GCA_001147085.1	10493_1_33	MDUST201	4724686	2011	India	9:d:	S. Typhi	1	1	1	1	1	1	1	1	1	1	1	1	1	1
GCA_001147545.1	7468_7_73	IB5360	4741078	2009	Tanzania	9:d:	S. Typhi	1	1	1	1	1	1	1	1	1	1	1	1	1	1
GCA_001147765.1	10492_1_63	MDUST337	4719382	1984	Fiji	9:d:	S. Typhi	1	1	1	1	1	1	1	1	1	1	1	1	1	1
GCA_001147885.1	9870_8_8	2008-006312	4932264	2008	Cambodia	9:d:	S. Typhi	1	1	1	1	1	1	1	1	1	1	1	1	1	1
GCA_001148005.1	9475_6_39	1032927	4747121	2012	Malawi	9:d:	S. Typhi	1	1	1	1	1	1	1	1	1	1	1	1	1	1
GCA_001148045.1	10592_2_43	E99-9794	4737002	1999	Comoros	9:d:	S. Typhi	1	1	1	1	1	1	1	1	1	1	1	1	1	1
GCA_001148085.1	10562_2_7	MDUST137	4778973	2011	India	9:d:	S. Typhi	1	1	1	1	1	1	1	1	1	1	1	1	1	1
GCA_001148105.1	10541_2_51	MDUST342	4739980	1993	Fiji	9:d:	S. Typhi	1	1	1	1	1	1	1	1	1	1	1	1	1	1
GCA_001148125.2	ERL024120	ERL024120	4636142	2002	Indonesia	9:d:	S. Typhi	1	1	1	1	1	1	1	1	1	1	1	1	1	1
GCA_001148225.1	8490_5_18	MDUST18	4720416	2011	Fiji	9:d:	S. Typhi	1	1	1	1	1	1	1	1	1	1	1	1	1	1
GCA_001148265.1	9475_6_85	A40201	4704059	2006	Malawi	9:d:	S. Typhi	1	1	1	1	1	1	1	1	1	1	1	1	1	1
GCA_001148305.2	ERL082356	ERL082356	4793405	2008	India	9:d:	S. Typhi	1	1	1	1	1	1	1	1	1	1	1	1	1	1
GCA_001148325.1	10492_1_34	MDUST226	4735527	2010	Papua New Guinea	9:d:	S. Typhi	1	1	1	1	1	1	1	1	1	1	1	1	1	1
GCA_001148345.1	9953_5_81	LNT279	4768536	2008	Laos	9:d:	S. Typhi	1	1	1	1	1	1	1	1	1	1	1	1	1	1
GCA_001148625.1	10561_2_63	np67	4721554	2011	Nepal	9:d:	S. Typhi	1	1	1	1	1	1	1	1	1	1	1	1	1	1
GCA_001148665.1	10493_1_77	MDUST352	4689251	1986	Fiji	9:d:	S. Typhi	1	1	1	1	1	1	1	1	1	1	1	1	1	1
GCA_001148805.1	9870_8_1	2008-001909	4931976	2008	Cambodia	9:d:	S. Typhi	1	1	1	1	1	1	1	1	1	1	1	1	1	1
GCA_001148825.1	9870_8_17	2005-010587	4740885	2009	Cambodia	9:d:	S. Typhi	1	1	1	1	1	1	1	1	1	1	1	1	1	1
GCA_001148845.1	10209_5_7	2007-005516	4951851	2007	Cambodia	9:d:	S. Typhi	1	1	1	1	1	1	1	1	1	1	1	1	1	1
GCA_001148885.1	10562_2_59	MDUST369	4724188	2011	India	9:d:	S. Typhi	1	1	1	1	1	1	1	1	1	1	1	1	1	1
GCA_001148945.1	10349_1_55	ERL102275	4832345	2010	India	9:d:	S. Typhi	1	1	1	1	1	1	1	1	1	1	1	1	1	1
GCA_001149025.1	10592_2_7	3802	4716509	2003	Pakistan	9:d:	S. Typhi	1	1	1	1	1	1	1	1	1	1	1	1	1	1
GCA_001149145.1	9870_8_9	2005-008425	4820475	2008	Cambodia	9:d:	S. Typhi	1	1	1	1	1	1	1	1	1	1	1	1	1	1
GCA_001149165.1	10492_1_4	MDUST121	4719886	2010	Australia	9:d:	S. Typhi	1	1	1	1	1	1	1	1	1	1	1	1	1	1
GCA_001149445.1	9870_8_36	2010-010162	4934246	2010	Cambodia	9:d:	S. Typhi	1	1	1	1	1	1	1	1	1	1	1	1	1	1
GCA_001149685.1	10607_2_14	BKQ2KZ	4742513	2012	Malawi	9:d:	S. Typhi	1	1	1	1	1	1	1	1	1	1	1	1	1	1
GCA_001149745.1	10562_2_11	MDUST148	4721676	2012	India	9:d:	S. Typhi	1	1	1	1	1	1	1	1	1	1	1	1	1	1
GCA_001149885.1	9475_6_61	1029975	4746640	2012	Malawi	9:d:	S. Typhi	1	1	1	1	1	1	1	1	1	1	1	1	1	1
GCA_001149905.1	10493_1_43	MDUST232	4831618	2010	Bangladesh	9:d:	S. Typhi	1	1	1			1	1	1	1		1	1	1	1
GCA_001150065.1	8490_5_20	MDUST20	4727126	2011	Fiji	9:d:	S. Typhi	1	1	1	1	1	1	1	1	1	1	1	1	1	1
GCA_001150125.1	9870_8_34	2010-002605	4932314	2010	Cambodia	9:d:	S. Typhi	1	1	1	1	1	1	1	1	1	1	1	1	1	1
GCA_001150445.1	10607_1_96	2012-017695	4718108	2012	Cambodia	9:d:	S. Typhi	1	1	1	1	1	1	1	1	1	1	1	1	1	1
GCA_001150805.1	10493_1_76	MDUST351	4720038	1985	Fiji	9:d:	S. Typhi	1	1	1	1	1	1	1	1	1	1	1	1	1	1
GCA_001151045.1	10493_1_64	MDUST298	4733490	1998	Papua New Guinea	9:d:	S. Typhi	1	1	1	1	1	1	1	1	1	1	1	1	1	1
GCA_001151125.1	10492_1_18	MDUST161	4723366	2011	India	9:d:	S. Typhi	1	1	1	1	1	1	1	1	1	1	1	1	1	1
GCA_001151225.1	10561_2_44	np22	4721938	2011	Nepal	9:d:	S. Typhi	1	1	1	1	1	1	1	1	1	1	1	1	1	1
GCA_001151265.1	10608_2_34	01-2012-003910	4934746	2012	Cambodia	9:d:	S. Typhi	1	1	1	1	1	1	1	1	1	1	1	1	1	1
GCA_001151325.1	9953_5_51	A380	4709521	2006	Indonesia	9:d:	S. Typhi	1	1	1	1	1	1	1	1	1	1	1	1	1	1
GCA_001151505.1	10425_1_13	BRD948	4729114	1996	Russia	9:d:	S. Typhi	1	1	1	1	1	1	1	1	1	1	1	1	1	1
GCA_001151665.1	10209_5_1	2007-001525	4933313	2007	Cambodia	9:d:	S. Typhi	1	1	1	1	1	1	1	1	1	1	1	1	1	1
GCA_001151725.1	7468_7_72	IB5359	4744161	2010	Tanzania	9:d:	S. Typhi	1	1	1	1	1	1	1	1	1	1	1	1	1	1
GCA_001151825.1	8525_3_46	Ke467	4928335	2008	Kenya	9:d:	S. Typhi	1	1	1	1	1	1	1	1	1	1	1	1	1	1
GCA_001151945.1	9870_8_75	2012-007197	4931952	2012	Cambodia	9:d:	S. Typhi	1	1	1	1	1	1	1	1	1	1	1	1	1	1
GCA_001151985.1	10593_2_67	E02-1536	4680289	2002	French Guiana	9:d:	S. Typhi	1	1	1	1	1	1	1	1	1	1	1	1	1	1
GCA_001152105.1	8447_8_14	MDUST86	4727287	2008	Fiji	9:d:	S. Typhi	1	1	1	1	1	1	1	1	1	1	1	1	1	1
GCA_001152345.1	10209_5_9	2007-007073	4741311	2007	Cambodia	9:d:	S. Typhi	1	1	1	1	1	1	1	1	1	1	1	1	1	1
GCA_001152465.1	9953_5_5	A271	4733424	2009	Indonesia	9:d:	S. Typhi	1	1	1	1	1	1	1	1	1	1	1	1	1	1
GCA_001152505.1	10209_5_24	LNT22	4742553	2001	Laos	9:d:	S. Typhi	1	1	1	1	1	1	1	1	1	1	1	1	1	1
GCA_001152705.1	10562_2_50	MDUST343	4699843	1993	Fiji	9:d:	S. Typhi	1	1	1	1	1	1	1	1	1	1	1	1	1	1
GCA_001152845.1	10492_1_14	MDUST149	4695248	2012	India	9:d:	S. Typhi	1	1	1	1	1	1	1	1	1	1	1	1	1	1
GCA_001153125.1	9953_5_39	A365	4614110	2007	Indonesia	9:d:	S. Typhi	-1	-1	-1	-1	-1	-1	-1	-1	-1	-1	1	1	1	1
GCA_001153245.1	9953_5_66	LNT13	4743218	2007	Laos	9:d:	S. Typhi	1	1	1	1	1	1	1	1	1	1	1	1	1	1
GCA_001153265.1	10561_2_28	np101	4775890	2011	Nepal	9:d:	S. Typhi	1	1	1	1	1	1	1	1	1	1	1	1	1	1
GCA_001153405.1	10541_2_27	MDUST293	4737496	2009	Papua New Guinea	9:d:	S. Typhi	1	1	1	1	1	1	1	1	1	1	1	1	1	1
GCA_001153465.1	8490_6_42	MDUST42	4722087	1996	Fiji	9:d:	S. Typhi	1	1	1	1	1	1	1	1	1	1	1	1	1	1
GCA_001153585.1	10071_8_93	2010K-0535	4779552	2009	Kenya	9:d:	S. Typhi	1	1	1	1	1	1	1	1	1	1	1	1	1	1
GCA_001153605.1	10592_2_21	4180	4716993	2003	Pakistan	9:d:	S. Typhi	1	1	1	1	1	1	1	1	1	1	1	1	1	1
GCA_001153665.1	10493_1_40	MDUST215	4577234	2011	India	9:d:	S. Typhi	-1	-1	-1	-1	-1	-1	-1	-1	-1	-1	1	1	1	1
GCA_001153825.1	8615_4_29	Ke062	4935176	2004	Kenya	9:d:	S. Typhi	1	1	1	1	1	1	1	1	1	1	1	1	1	1
GCA_001154025.1	10209_5_43	UI2155	4725605	2002	Laos	9:d:	S. Typhi	1	1	1	1	1	1	1	1	1	1	1	1	1	1
GCA_001154045.1	10608_2_9	2010-012486	4931099	2010	Cambodia	9:d:	S. Typhi	1	1	1	1	1	1	1	1	1	1	1	1	1	1
GCA_001154125.1	10607_1_69	2011-009404	4931347	2011	Cambodia	9:d:	S. Typhi	1	1	1	1	1	1	1	1	1	1	1	1	1	1
GCA_001154205.1	9953_5_63	KM1648	4803241	2010	Laos	9:d:	S. Typhi	1	1	1	1	1	1	1	1	1	1	1	1	1	1
GCA_001154225.1	10561_2_31	np13	4723803	2011	Nepal	9:d:	S. Typhi	1	1	1	1	1	1	1	1	1	1	1	1	1	1
GCA_001154425.1	9953_5_15	A282	4722346	2010	Indonesia	9:d:	S. Typhi	1	1	1	1	1	1	1	1	1	1	1	1	1	1
GCA_001154765.1	9475_6_10	1013486	4735537	2011	Malawi	9:d:	S. Typhi	1	1	1	1	1	1	1	1	1	1	1	1	1	1
GCA_001154865.1	10541_2_37	MDUST315	4732629	1991	Vanuatu	9:d:	S. Typhi	1	1	1	1	1	1	1	1	1	1	1	1	1	1
GCA_001155025.1	9953_5_42	A369	4725097	2008	Indonesia	9:d:	S. Typhi	1	1	1	1	1	1	1	1	1	1	1	1	1	1
GCA_001155045.1	8525_3_37	Ke458	4932506	2008	Kenya	9:d:	S. Typhi	1	1	1	1	1	1	1	1	1	1	1	1	1	1
GCA_001155365.1	8490_5_36	MDUST36	4722539	1996	Fiji	9:d:	S. Typhi	1	1	1	1	1	1	1	1	1	1	1	1	1	1
GCA_001155405.1	10561_2_61	ERL102292	4721229	2010	India	9:d:	S. Typhi	1	1	1	1	1	1	1	1	1	1	1	1	1	1
GCA_001155445.1	10492_1_8	MDUST133	4718860	2011	Samoa	9:d:	S. Typhi	1	1	1	1	1	1	1	1	1	1	1	1	1	1
GCA_001155545.1	10209_5_44	UI2220	4724390	2002	Laos	9:d:	S. Typhi	1	1	1	1	1	1	1	1	1	1	1	1	1	1
GCA_001155705.1	9475_6_71	1032168	4747510	2012	Malawi	9:d:	S. Typhi	1	1	1	1	1	1	1	1	1	1	1	1	1	1
GCA_001155725.1	10209_5_14	2007-015823	4942640	2007	Cambodia	9:d:	S. Typhi	1	1	1	1	1	1	1	1	1	1	1	1	1	1
GCA_001155745.1	9870_8_46	2002-216622	4933162	2011	Cambodia	9:d:	S. Typhi	1	1	1	1	1	1	1	1	1	1	1	1	1	1
GCA_001156265.1	10592_2_42	E98-2601	4736678	1998	Gabon	9:d:	S. Typhi	1	1	1	1	1	1	1	1	1	1	1	1	1	1
GCA_001156285.1	10541_1_68	ST3090/99	4715671	1999	Argentina	9:d:	S. Typhi	1	1	1	1	1	1	1	1	1	1	1	1	1	1
GCA_001156325.1	10349_1_81	H12ESR02737-001A	4709074	2012	India	9:d:	S. Typhi	1	1	1	1	1	1	1	1	1	1	1	1	1	1
GCA_001156385.1	10562_2_26	MDUST228	4825906	2010	Samoa	9:d:	S. Typhi	1	1	1	1	1	1	1	1	1	1	1	1	1	1
GCA_001156405.1	10209_5_22	LNT1108	4744156	2001	Laos	9:d:	S. Typhi	1	1	1	1	1	1	1	1	1	1	1	1	1	1
GCA_001156465.1	8490_6_49	MDUST49	4723933	1996	Fiji	9:d:	S. Typhi	1	1	1	1	1	1	1	1	1	1	1	1	1	1
GCA_001156625.1	7468_7_49	IB5335	4788529	2009	Tanzania	9:d:	S. Typhi	1	1	1	1	1	1	1	1	1	1	1	1	1	1
GCA_001156885.1	10592_2_79	1517736	4732256	2006	Burkina Faso	9:d:	S. Typhi	1	1	1	1	1	1	1	1	1	1	1	1	1	1
GCA_001157105.1	9870_8_78	2012-009077	4932681	2012	Cambodia	9:d:	S. Typhi	1	1	1	1	1	1	1	1	1	1	1	1	1	1
GCA_001157165.1	10562_2_5	MDUST124	4809770	2011	Samoa	9:d:	S. Typhi	1	1	1	1	1	1	1	1	1	1	1	1	1	1
GCA_001157185.1	10209_5_13	2001-100239	4752594	2007	Cambodia	9:d:	S. Typhi	1	1	1	1	1	1	1	1	1	1	1	1	1	1
GCA_001157245.2	ERL12148	ERL12148	4915408	2012	India	9:d:	S. Typhi	1	1	1	1	1	1	1	1	1	1	1	1	1	1
GCA_001157305.1	10541_2_18	MDUST213	4829184	2011	India	9:d:	S. Typhi	1	1	1	1	1	1	1	1	1	1	1	1	1	1
GCA_001157565.1	10425_1_9	np27	4719717	2011	Nepal	9:d:	S. Typhi	1	1	1	1	1	1	1	1	1	1	1	1	1	1
GCA_001157685.1	10593_2_54	E99-5920	4764257	1999	Tunisia	9:d:	S. Typhi	1	1	1	1	1	1	1	1	1	1	1	1	1	1
GCA_001157725.1	10561_2#5	3332/3	4913939		Democratic Republic of the Congo	9:d:	S. Typhi	1	1	1	1	1	1	1	1	1	1	1	1	1	1
GCA_001157765.1	10209_5_38	UI2063	4724723	2002	Laos	9:d:	S. Typhi	1	1	1	1	1	1	1	1	1	1	1	1	1	1
GCA_001157865.1	10592_2_54	E00-6657	4730923	2000	Morocco	9:d:	S. Typhi	1	1	1	1	1	1	1	1	1	1	1	1	1	1
GCA_001157925.1	10608_2_50	2012-012029	4932138	2012	Cambodia	9:d:	S. Typhi	1	1	1	1	1	1	1	1	1	1	1	1	1	1
GCA_001158005.1	9953_5_49	A378	4831345	2008	Indonesia	9:d:	S. Typhi	1	1	1	1	1	1	1	1	1	1	1	1	1	1
GCA_001158025.1	10593_2_57	08-10571	4909273	2008	Mali	9:d:	S. Typhi	1	1	1	1	1	1	1	1	1	1	1	1	1	1
GCA_001158085.1	10608_2_15	01-2010-005821	4931700	2010	Cambodia	9:d:	S. Typhi	1	1	1	1	1	1	1	1	1	1	1	1	1	1
GCA_001158125.1	8490_5_33	MDUST33	4733367	1997	Fiji	9:d:	S. Typhi	1	1	1	1	1	1	1	1	1	1	1	1	1	1
GCA_001158165.1	10349_1_52	ERL101104	4755011	2010	India	9:d:	S. Typhi	1	1	1	1	1	1	1	1	1	1	1	1	1	1
GCA_001158585.1	10592_2_3	3657	4601482	2003	Pakistan	9:d:	S. Typhi	-1	-1	-1	-1	-1	-1	-1	-1	-1	-1	1	1	1	1
GCA_001158745.1	10562_2_70	MDUST380	4738449	2011	India	9:d:	S. Typhi	1	1	1	1	1	1	1	1	1	1	1	1	1	1
GCA_001158805.1	10562_2_55	MDUST357	4732879	1994	Papua New Guinea	9:d:	S. Typhi	1	1	1	1	1	1	1	1	1	1	1	1	1	1
GCA_001158905.1	10349_1_15	ERL041419	4732221	2004	India	9:d:	S. Typhi	1	1	1	1	1	1	1	1	1	1	1	1	1	1
GCA_001158985.1	10561_2_53	np31	4724028	2011	Nepal	9:d:	S. Typhi	1	1	1	1	1	1	1	1	1	1	1	1	1	1
GCA_001159385.1	10562_2_72	MDUST384	4731791	2011	Indonesia	9:d:	S. Typhi	1	1	1	1	1	1	1	1	1	1	1	1	1	1
GCA_001159465.1	10592_2_15	20753	4697909	2003	Pakistan	9:d:	S. Typhi	1	1	1	1	1	1	1	1	1	1	1	1	1	1
GCA_001159525.1	10349_1_27	ERL0661	4681880	2006	India	9:d:	S. Typhi	1	1	1	1	1	1	1	1	1	1	1	1	1	1
GCA_001159545.1	9870_8_14	2009-004002	4932272	2009	Cambodia	9:d:	S. Typhi	1	1	1	1	1	1	1	1	1	1	1	1	1	1
GCA_001159605.1	9475_4_53	C3634	4853577	2005	India	9:d:	S. Typhi	1	1	1	1	1	1	1	1	1	1	1	1	1	1
GCA_001159785.1	10593_2_28	2510922	4901719	2009	Benin	9:d:	S. Typhi	1	1	1	1	1	1	1	1	1	1	1	1	1	1
GCA_001159985.1	8616_4_46	BCR162	4724444	2011	India	9:d:	S. Typhi	1	1	1	1	1	1	1	1	1	1	1	1	1	1
GCA_001160065.1	10493_1_42	MDUST222	4738074	2011	Indonesia	9:d:	S. Typhi	1	1	1	1	1	1	1	1	1	1	1	1	1	1
GCA_001160125.1	10493_1_30	MDUST183	4831585	2011	India	9:d:	S. Typhi	1	1	1	1	1	1	1	1	1	1	1	1	1	1
GCA_001160145.1	8447_8_23	MDUST95	4717396	2008	Fiji	9:d:	S. Typhi	1	1	1			1	1	1	1	1	1	1	1	1
GCA_001160285.1	8447_8_6	MDUST78	4723867	2008	Fiji	9:d:	S. Typhi	1	1	1	1	1	1	1	1	1	1	1	1	1	1
GCA_001160365.1	10209_5_58	UI3275	4919371	2003	Laos	9:d:	S. Typhi	1	1	1	1	1	1	1	1	1	1	1	1	1	1
GCA_001160385.1	10349_1_40	ERL08619	4753368	2008	India	9:d:	S. Typhi	1	1	1	1	1	1	1	1	1	1	1	1	1	1
GCA_001160585.1	10493_1_20	MDUST157	4721519	2012	Nepal	9:d:	S. Typhi	1	1	1	1	1	1	1	1	1	1	1	1	1	1
GCA_001160665.1	8490_6_50	MDUST50	4728537	1996	Fiji	9:d:	S. Typhi	1	1	1	1	1	1	1	1	1	1	1	1	1	1
GCA_001160705.1	10592_2_6	18763	4737427	2003	Pakistan	9:d:	S. Typhi	1	1	1	1	1	1	1	1	1	1	1	1	1	1
GCA_001160865.1	9953_5_61	KM1646	4803440	2010	Laos	9:d:	S. Typhi	1	1	1	1	1	1	1	1	1	1	1	1	1	1
GCA_001160945.1	10541_2_39	MDUST317	4720928	1982	Fiji	9:d:	S. Typhi	1	1	1	1	1	1	1	1	1	1	1	1	1	1
GCA_001161005.1	10492_1_6	MDUST127	4718676	2011	India	9:d:	S. Typhi	1	1	1	1	1	1	1	1	1	1	1	1	1	1
GCA_001161125.1	10607_1_92	2012-010204	4929342	2012	Cambodia	9:d:	S. Typhi	1	1	1	1	1	1	1	1	1	1	1	1	1	1
GCA_001161505.1	10493_1_13	MDUST136	4780342	2011	India	9:d:	S. Typhi	1	1	1	1	1	1	1	1	1	1	1	1	1	1
GCA_001161525.1	10492_1_17	MDUST158	4830534	2012	India	9:d:	S. Typhi	1	1	1	1	1	1	1	1	1	1	1	1	1	1
GCA_001161545.1	8616_4_42	BCR89	4762640	2010	India	9:d:	S. Typhi	1	1	1	1	1	1	1	1	1	1	1	1	1	1
GCA_001162085.1	10209_5_41	UI2144	4724204	2002	Laos	9:d:	S. Typhi	1	1	1	1	1	1	1	1	1	1	1	1	1	1
GCA_001162325.1	9475_4_48	D7558	4728549	2006	India	9:d:	S. Typhi	1	1	1	1	1	1	1	1	1	1	1	1	1	1
GCA_001162345.1	10349_1_30	ERL072830	4719684	2007	Samoa	9:d:	S. Typhi	1	1	1	1	1	1	1	1	1	1	1	1	1	1
GCA_001162605.1	9475_6_50	1017137	4748857	2011	Malawi	9:d:	S. Typhi	1	1	1	1	1	1	1	1	1	1	1	1	1	1
GCA_001162745.1	10541_2_6	MDUST160	4695518	2012	India	9:d:	S. Typhi	1	1	1	1	1	1	1	1	1	1	1	1	1	1
GCA_001162845.1	10561_2_66	ERL101102	4723517	2010	India	9:d:	S. Typhi	1	1	1	1	1	1	1	1	1	1	1	1	1	1
GCA_001162945.1	10593_2_19	06-1510	4910767	2006	Burkina Faso	9:d:	S. Typhi	1	1	1	1	1	1	1	1	1	1	1	1	1	1
GCA_001163005.1	8490_5_6	MDUST6	4719128	2011	Fiji	9:d:	S. Typhi	1	1	1	1	1	1	1	1	1	1	1	1	1	1
GCA_001163025.2	H12ESR04734-001A	H12ESR04734-001A	4843068	2012	India	9:d:	S. Typhi	1	1	1	1	1	1	1	1	1	1	1	1	1	1
GCA_001163165.1	10593_2_29	76-1406	4886057	1976	Indonesia	9:d:	S. Typhi	1	1	1	1	1	1	1	1	1	1	1	1	1	1
GCA_001163385.1	9953_5_7	A273	4733194	2009	Indonesia	9:d:	S. Typhi	1	1	1	1	1	1	1	1	1	1	1	1	1	1
GCA_001163445.1	10541_1_73	ST805/02	4808342	2002	Argentina	9:d:	S. Typhi	1	1	1	1	1	1	1	1	1	1	1	1	1	1
GCA_001163605.1	8525_2_54	Ke378	4931358	2008	Kenya	9:d:	S. Typhi	1	1	1	1	1	1	1	1	1	1	1	1	1	1
GCA_001163665.1	10349_1_36	ERL082444	4719275	2008	Samoa	9:d:	S. Typhi	1	1	1	1	1	1	1	1	1	1	1	1	0	1
GCA_001163925.1	9475_6_59	1019833	4746782	2011	Malawi	9:d:	S. Typhi	1	1	1	1	1	1	1	1	1	1	1	1	1	1
GCA_001164325.1	10593_2_1	E00-3459	4568199	2000	Madagascar	9:d:	S. Typhi	-1	-1	-1	-1	-1	-1	-1	-1	-1	-1	1	1	1	1
GCA_001164345.1	10492_1_24	MDUST196	4809364	2011	Bangladesh	9:d:	S. Typhi	1	1	1	1	1	1	1	1	1	1	1	1	1	1
GCA_001164525.1	10607_2_54	2004-007692	4929011	2010	Cambodia	9:d:	S. Typhi	1	1	1	1	1	1	1	1	1	1	1	1	1	1
GCA_001164605.1	8490_6_68	MDUST68	4720932	1994	Fiji	9:d:	S. Typhi	1	1	1	1	1	1	1	1	1	1	1	1	1	1
GCA_001165145.1	10562_2_24	MDUST221	4888372	2011	India	9:d:	S. Typhi	1	1	1	1	1	1	1	1	1	1	1	1	1	1
GCA_001165305.1	10592_2_2	5504	4731737	2003	Pakistan	9:d:	S. Typhi	1	1	1	1	1	1	1	1	1	1	1	1	1	1
GCA_001165325.1	9475_6_6	1025912	4746167	2011	Malawi	9:d:	S. Typhi	1	1	1	1	1	1	1	1	1	1	1	1	1	1
GCA_001165605.1	9953_5_35	A358	4732601	2009	Indonesia	9:d:	S. Typhi	1	1	1	1	1	1	1	1	1	1	1	1	1	1
GCA_001165625.1	8447_8_10	MDUST82	4723916	2008	Fiji	9:d:	S. Typhi	1	1	1	1	1	1	1	1	1	1	1	1	1	1
GCA_001165665.1	9953_5_73	LNT1378	4698531	2010	Laos	9:d:	S. Typhi	1	1	1	1	1	1	1	1	1	1	1	1	1	1
GCA_001165785.2	ERL024919	ERL024919	4781022	2002	Samoa	9:d:	S. Typhi	1	1	1	1	1	1	1	1	1	1	1	1	1	1
GCA_001166045.1	9475_6_62	1028143	4746964	2012	Malawi	9:d:	S. Typhi	1	1	1	1	1	1	1	1	1	1	1	1	1	1
GCA_001166125.1	9953_5_89	LNT666	4742820	2008	Laos	9:d:	S. Typhi	1	1	1	1	1	1	1	1	1	1	1	1	1	1
GCA_001166205.1	7468_7_70	IB5357	4722199	2010	Tanzania	9:d:	S. Typhi	1	1	1	1	1	1	1	1	1	1	1	1	1	1
GCA_001166345.1	9475_6_12	1021106	4746302	2011	Malawi	9:d:	S. Typhi	1	1	1	1	1	1	1	1	1	1	1	1	1	1
GCA_001166405.1	8525_3_42	Ke463	4933788	2008	Kenya	9:d:	S. Typhi	1	1	1	1	1	1	1	1	1	1	1	1	1	1
GCA_001166545.1	10541_2_20	MDUST224	4722082	2011	India	9:d:	S. Typhi	1	1	1	1	1	1	1	1	1	1	1	1	1	1
GCA_001166565.1	10349_1_28	ERL07263	4720257	2007	Samoa	9:d:	S. Typhi	1	1	1	1	1	1	1	1	1	1	1	1	1	1
GCA_001166585.1	9475_6_36	1021854	4745675	2011	Malawi	9:d:	S. Typhi	1	1	1	1	1	1	1	1	1	1	1	1	1	1
GCA_001166665.1	10593_2_69	2041859	4911149	2006	Togo	9:d:	S. Typhi	1	1	1	1	1	1	1	1	1	1	1	1	1	1
GCA_001166905.1	9953_5_54	A389	4737844	2006	Indonesia	9:d:	S. Typhi	1	1	1	1	1	1	1	1	1	1	1	1	1	1
GCA_001167045.1	10561_2_39	np87	4720278	2011	Nepal	9:d:	S. Typhi	1	1	1	1	1	1	1	1	1	1	1	1	1	1
GCA_001167105.1	8447_8_21	MDUST93	4726667	2008	Fiji	9:d:	S. Typhi	1	1	1	1	1	1	1	1	1	1	1	1	1	1
GCA_001167165.1	10607_1_91	2012-011809	4931033	2012	Cambodia	9:d:	S. Typhi	1	1	1	1	1	1	1	1	1	1	1	1	1	1
GCA_001167305.1	8490_5_5	MDUST5	4722416	2011	Fiji	9:d:	S. Typhi	1	1	1	1	1	1	1	1	1	1	1	1	1	1
GCA_001167345.1	10492_1_50	MDUST258	4734236	2010	Bangladesh	9:d:	S. Typhi	1	1	1	1	1	1	1	1	1	1	1	1	1	1
GCA_001167405.1	10562_2_41	MDUST272	4833997	2011	India	9:d:	S. Typhi	1	1	1	1	1	1	1	1	1	1	1	1	1	1
GCA_001167605.1	10492_1_74	MDUST387	4721303	2011	India	9:d:	S. Typhi	1	1	1	1	1	1	1	1	1	1	1	1	1	1
GCA_001167765.1	9870_8_59	2006-008616	4931831	2011	Cambodia	9:d:	S. Typhi	1	1	1	1	1	1	1	1	1	1	1	1	1	1
GCA_001167865.1	9870_8_94	2012-010406	4932572	2012	Cambodia	9:d:	S. Typhi	1	1	1	1	1	1	1	1	1	1	1	1	1	1
GCA_001168005.1	9475_6_27	1016653	4746259	2011	Malawi	9:d:	S. Typhi	1	1	1	1	1	1	1	1	1	1	1	1	1	1
GCA_001168125.1	10592_2_50	E98-4364	4763804	1998	Mexico	9:d:	S. Typhi	1	1	1	1	1	1	1	1	1	1	1	1	1	1
GCA_001168285.1	10607_2_26	1037921	4741840	2012	Malawi	9:d:	S. Typhi	1	1	1	1	1	1	1	1	1	1	1	1	1	1
GCA_001168305.1	8525_3_32	Ke453	4941097	2008	Kenya	9:d:	S. Typhi	1	1	1	1	1	1	1	1	1	1	1	1	1	1
GCA_001168365.1	10592_2_55	E98-11555	4738554	1998	Armenia	9:d:	S. Typhi	1	1	1	1	1	1	1	1	1	1	1	1	1	1
GCA_001168525.1	10562_2_61	MDUST371	4823913	2011	Samoa	9:d:	S. Typhi	1	1	1	1	1	1	1	1	1	1	1	1	1	1
GCA_001168685.1	9475_6_47	1032463	4746084	2012	Malawi	9:d:	S. Typhi	1	1	1	1	1	1	1	1	1	1	1	1	1	1
GCA_001168785.1	10209_5_50	UI2824	4934697	2002	Laos	9:d:	S. Typhi	1	1	1	1	1	1	1	1	1	1	1	1	1	1
GCA_001168825.1	9953_5_92	LNT72	4787727	2007	Laos	9:d:	S. Typhi	1	1	1	1	1	1	1	1	1	1	1	1	1	1
GCA_001168985.1	10562_2_34	MDUST254	4729631	2010	India	9:d:	S. Typhi	1	1	1	1	1	1	1	1	1	1	1	1	1	1
GCA_001169045.1	10349_1_54	ERL102156	4724501	2010	India	9:d:	S. Typhi	1	1	1	1	1	1	1	1	1	1	1	1	1	1
GCA_001169645.1	9475_6_58	1020366	4746785	2011	Malawi	9:d:	S. Typhi	1	1	1	1	1	1	1	1	1	1	1	1	1	1
GCA_001169845.1	10561_2_27	np81	4720718	2011	Nepal	9:d:	S. Typhi	1	1	1	1	1	1	1	1	1	1	1	1	1	1
GCA_001170105.1	9953_5_36	A359	4723044	2010	Indonesia	9:d:	S. Typhi	1	1	1	1	1	1	1	1	1	1	1	1	1	1
GCA_001170145.1	10209_5_33	UI1965	4725191	2002	Laos	9:d:	S. Typhi	1	1	1	1	1	1	1	1	1	1	1	1	1	1
GCA_001170165.1	10349_1_64	ERL111572	4719839	2011	Samoa	9:d:	S. Typhi	1	1	1	1	1	1	1	1	1	1	1	1	1	1
GCA_001170245.1	9870_8_93	2005-010317	4932292	2012	Cambodia	9:d:	S. Typhi	1	1	1	1	1	1	1	1	1	1	1	1	1	1
GCA_001170285.1	10349_1_68	ERL113434	4719938	2011	Samoa	9:d:	S. Typhi	1	1	1	1	1	1	1	1	1	1	1	1	1	1
GCA_001170345.1	10541_1_75	ST860/95	4766241	1905	Argentina	9:d:	S. Typhi	1	1	1	1	1	1	1	1	1	1	1	1	1	1
GCA_001170905.1	8490_5_21	MDUST21	4728124	2011	Fiji	9:d:	S. Typhi	1	1	1	1	1	1	1	1	1	1	1	1	1	1
GCA_001170925.1	10607_2_34	D54782	4697209	2010	Malawi	9:d:	S. Typhi	1	1	1	1	1	1	1	1	1	1	1	1	1	1
GCA_001170985.1	10541_2_2	MDUST111	4737679	2008	Sudan	9:d:	S. Typhi	1	1	1	1	1	1	1	1	1	1	1	1	1	1
GCA_001171125.1	10592_2_47	1067119	4732156	2009	Guinea	9:d:	S. Typhi	1	1	1	1	1	1	1	1	1	1	1	1	1	1
GCA_001171165.1	9953_5_55	A390	4725111	2007	Indonesia	9:d:	S. Typhi	1	1	1	1	1	1	1	1	1	1	1	1	1	1
GCA_001171245.1	9475_4_49	D7649	4722941	2007	India	9:d:	S. Typhi	1	1	1	1	1	1	1	1	1	1	1	1	1	1
GCA_001171345.1	10562_2_30	MDUST240	4715550	2011	India	9:d:	S. Typhi	1	1	1	1	1	1	1	1	1	1	1	1	1	1
GCA_001172105.1	10492_1_71	MDUST382	4780740	2011	India	9:d:	S. Typhi	1	1	1	1	1	1	1	1	1	1	1	1	1	1
GCA_001172125.1	10593_2_9	E99-6785	4717484	1999	Morocco	9:d:	S. Typhi	1	1	1	1	1	1	1	1	1	1	1	1	1	1
GCA_001172385.1	10209_5_35	UI2000	4722502	2002	Laos	9:d:	S. Typhi	1	1	1	1	1	1	1	1	1	1	1	1	1	1
GCA_001172465.1	9870_8_70	BC2011-1739	4933517	2011	Cambodia	9:d:	S. Typhi	1	1	1	1	1	1	1	1	1	1	1	1	1	1
GCA_001172485.1	10492_1_64	MDUST354	4719782	1993	Fiji	9:d:	S. Typhi	1	1	1	1	1	1	1	1	1	1	1	1	1	1
GCA_001172705.1	10592_2_39	E99-8013	4737063	1999	Morocco	9:d:	S. Typhi	1	1	1	1	1	1	1	1	1	1	1	1	1	1
GCA_001173245.1	8490_5_15	MDUST15	4725743	2011	Fiji	9:d:	S. Typhi	1	1	1	1	1	1	1	1	1	1	1	1	1	1
GCA_001173505.1	10607_2_35	BKQ4JU	4741273	2013	Malawi	9:d:	S. Typhi	1	1	1	1	1	1	1	1	1	1	1	1	1	1
GCA_001173525.1	10493_1_75	MDUST348	4733267	1985	Papua New Guinea	9:d:	S. Typhi	1	1	1	1	1	1	1	1	1	1	1	1	1	1
GCA_001173685.1	9953_5_83	LNT366	4804100	2008	Laos	9:d:	S. Typhi	1	1	1	1	1	1	1	1	1	1	1	1	1	1
GCA_001173745.1	10608_2_48	2010-019292	4931910	2012	Cambodia	9:d:	S. Typhi	1	1	1	1	1	1	1	1	1	1	1	1	1	1
GCA_001173945.1	10608_2_58	2002-213689	4935167	2012	Cambodia	9:d:	S. Typhi	1	1	1	1	1	1	1	1	1	1	1	1	1	1
GCA_001174065.1	10562_2_53	MDUST350	4700228	1985	Fiji	9:d:	S. Typhi	1	1	1	1	1	1	1	1	1	1	1	1	1	1
GCA_001174245.1	10492_1_45	MDUST252	4900684	2010	Bangladesh	9:d:	S. Typhi	1	1	1	1	1	1	1	1	1	1	1	1	1	1
GCA_001174285.1	10592_2_24	10109	4761109	2003	Pakistan	9:d:	S. Typhi	1	1	1	1	1	1	1	1	1	1	1	1	1	1
GCA_001174365.1	8447_8_30	MDUST102	4731170	2008	Fiji	9:d:	S. Typhi	1	1	1	1	1	1	1	1	1	1	1	1	1	1
GCA_001174425.1	10493_1_41	MDUST220	4851919	2011	India	9:d:	S. Typhi	1	1	1	1	1	1	1	1	1	1	1	1	1	1
GCA_001174625.1	10607_1_66	2002-205957	4722315	2011	Cambodia	9:d:	S. Typhi	1	1	1	1	1	1	1	1	1	1	1	1	1	1
GCA_001174645.1	9870_8_39	2010-011187	4958720	2010	Cambodia	9:d:	S. Typhi	1	1	1	1	1	1	1	1	1	1	1	1	1	1
GCA_001174705.1	8490_6_63	MDUST63	4704269	1994	Fiji	9:d:	S. Typhi	1	1	1	1	1	1	1	1	1	1	1	1	1	1
GCA_001216505.1	10349_1_2	ERL022463	4731519	2002		9:d:	S. Typhi	1	1	1	1	1	1	1	1	1	1	1	1	1	1
GCA_001239745.1	10425_1_21	dtc116	4740256	1995	Viet Nam	9:d:	S. Typhi	1	1	1	1	1	1	1	1	1	1	1	1	1	1
GCA_001239765.1	10425_1_18	dn63	5029771	1995	Viet Nam	9:d:	S. Typhi	1	1	1	1	1	1	1	1	1	1	1	1	1	1
GCA_001239785.1	10425_1_57	ct1-34	4931073	1994	Viet Nam	9:d:	S. Typhi	1	1	1	1	1	1	1	1	1	1	1	1	1	1
GCA_001239825.1	10425_1_70	ty2-32	4846561	1993	Viet Nam	9:d:	S. Typhi	1	1	1	1	1	1	1	1	1	1	1	1	1	1
GCA_001239845.1	10425_1_58	ipt41	4722869	1997	Viet Nam	9:d:	S. Typhi	1	1	1	1	1	1	1	1	1	1	1	1	1	1
GCA_001239865.1	10425_1_45	ct1-17	4933273	1993	Viet Nam	9:d:	S. Typhi	1	1	1	1	1	1	1	1	1	1	1	1	1	1
GCA_001239885.1	10425_1_8	dtc153	4930779	1995	Viet Nam	9:d:	S. Typhi	1	1	1	1	1	1	1	1	1	1	1	1	1	1
GCA_001239905.1	10425_1_93	ty2-86	4740042	1994	Viet Nam	9:d:	S. Typhi	1	1	1	1	1	1	1	1	1	1	1	1	1	1
GCA_001239925.1	10425_1_26	dn162	4816955	1996	Viet Nam	9:d:	S. Typhi	1	1	1	1	1	1	1	1	1	1	1	1	1	1
GCA_001239945.1	10425_1_42	ct1-40	4932597	1994	Viet Nam	9:d:	S. Typhi	1	1	1	1	1	1	1	1	1	1	1	1	1	1
GCA_001239965.1	10425_1_33	dn189	4817859	1996	Viet Nam	9:d:	S. Typhi	1	1	1	1	1	1	1	1	1	1	1	1	1	1
GCA_001239985.1	10425_1_7	dtc105	4930608	1994	Viet Nam	9:d:	S. Typhi	1	1	1	1	1	1	1	1	1	1	1	1	1	1
GCA_001240005.1	10425_1_76	ty2-80	4805470	1994	Viet Nam	9:d:	S. Typhi	1	1	1	1	1	1	1	1	1	1	1	1	1	1
GCA_001240025.1	10425_1_17	dtc79	4931624	1994	Viet Nam	9:d:	S. Typhi	1	1	1	1	1	1	1	1	1	1	1	1	1	1
GCA_001240045.1	10425_1_51	ct1-3	4932261	1993	Viet Nam	9:d:	S. Typhi	1	1	1	1	1	1	1	1	1	1	1	1	1	1
GCA_001240065.1	10425_1_55	ct1-102	4931384	1994	Viet Nam	9:d:	S. Typhi	1	1	1	1	1	1	1	1	1	1	1	1	1	1
GCA_001240085.1	10425_1_85	ty2-99	4739097	1994	Viet Nam	9:d:	S. Typhi	1	1	1	1	1	1	1	1	1	1	1	1	1	1
GCA_001240105.1	10425_1_94	ty1-34	4716374	1993	Viet Nam	9:d:	S. Typhi	1	1	1	1	1	1	1	1	1	1	1	1	1	1
GCA_001240165.1	10425_1_82	ty2-111	4735988	1994	Viet Nam	9:d:	S. Typhi	1	1	1	1	1	1	1	1	1	1	1	1	1	1
GCA_001240245.1	10425_1_20	dn136	4817844	1996	Viet Nam	9:d:	S. Typhi	1	1	1	1	1	1	1	1	1	1	1	1	1	1
GCA_001240325.1	10425_1_30	dn19	4932402	1995	Viet Nam	9:d:	S. Typhi	1	1	1	1	1	1	1	1	1	1	1	1	1	1
GCA_001240435.1	10425_1_4	dtc86	4721375	1994	Viet Nam	9:d:	S. Typhi	1	1	1	1	1	1	1	1	1	1	1	1	1	1
GCA_001240535.1	10425_1_16	dn14	4931796	1995	Viet Nam	9:d:	S. Typhi	1	1	1	1	1	1	1	1	1	1	1	1	1	1
GCA_001240665.1	10425_1_15	dn191	4817465	1996	Viet Nam	9:d:	S. Typhi	1	1	1	1	1	1	1	1	1	1	1	1	1	1
GCA_001240755.1	10425_1_75	ty1-16	4724996	1993	Viet Nam	9:d:	S. Typhi	1	1	1	1	1	1	1	1	1	1	1	1	1	1
GCA_001240865.2	Ty3_193	ty3-193	5091925	1997	Viet Nam	9:d:	S. Typhi	1	1	1	1	1	1	1	1	1	1	1	1	1	1
GCA_001240985.1	10425_1_54	ty3-214	4776801	1997	Viet Nam	9:d:	S. Typhi	1	1	1	1	1	1	1	1	1	1	1	1	1	1
GCA_001241045.1	10425_1_19	dn121	4816857	1996	Viet Nam	9:d:	S. Typhi	1	1	1	1	1	1	1	1	1	1	1	1	1	1
GCA_001241145.1	10425_1_37	dn61	4932661	1995	Viet Nam	9:d:	S. Typhi	1	1	1	1	1	1	1	1	1	1	1	1	1	1
GCA_001241235.1	10425_1_27	dn18	4930858	1995	Viet Nam	9:d:	S. Typhi	1	1	1	1	1	1	1	1	1	1	1	1	1	1
GCA_001241345.1	10425_1_72	ty2-93	4776097	1994	Viet Nam	9:d:	S. Typhi	1	1	1	1	1	1	1	1	1	1	1	1	1	1
GCA_001241445.1	10425_1_40	ct1-7	4739254	1993	Viet Nam	9:d:	S. Typhi	1	1	1	1	1	1	1	1	1	1	1	1	1	1
GCA_001241545.1	10425_1_68	ty2-107	4730559	1994	Viet Nam	9:d:	S. Typhi	1	1	1	1	1	1	1	1	1	1	1	1	1
GCA_001241615.1	10425_1_29	dtc103	4925731	1994	Viet Nam	9:d:	S. Typhi	1	1	1	1	1	1	1	1	1	1	1	1	1	1
GCA_001241705.1	10425_1_81	ty2-98	4738848	1994	Viet Nam	9:d:	S. Typhi	1	1	1	1	1	1	1	1	1	1	1	1	1	1
GCA_001241805.1	10425_1_46	ipt57	4716101	1997	Viet Nam	9:d:	S. Typhi	1	1	1	1	1	1	1	1	1	1	1	1	1	1
GCA_001241885.1	10425_1_1	dtc8	4930688	1994	Viet Nam	9:d:	S. Typhi	1	1	1	1	1	1	1	1	1	1	1	1	1	1
GCA_001242025.1	10425_1_67	ty2-91	4739615	1994	Viet Nam	9:d:	S. Typhi	1	1	1	1	1	1	1	1	1	1	1	1	1	1
GCA_001242105.1	10425_1_62	ty2-120	4931941	1994	Viet Nam	9:d:	S. Typhi	1	1	1	1	1	1	1	1	1	1	1	1	1	1
GCA_001242225.1	10425_1_96	ty2-75	4739942	1994	Viet Nam	9:d:	S. Typhi	1	1	1	1	1	1	1	1	1	1	1	1	1	1
GCA_001242295.1	10425_1_34	dtc93	4720346	1994	Viet Nam	9:d:	S. Typhi	1	1	1	1	1	1	1	1	1	1	1	1	1	1
GCA_001242365.1	10425_1_60	ty1-35	4719012	1993	Viet Nam	9:d:	S. Typhi	1	1	1	1	1	1	1	1	1	1	1	1	1	1
GCA_001242455.1	10425_1_31	dn160	4808952	1996	Viet Nam	9:d:	S. Typhi	1	1	1	1	1	1	1	1	1	1	1	1	1	1
GCA_001242595.1	10425_1_11	dtc174	4818257	1995	Viet Nam	9:d:	S. Typhi	1	1	1	1	1	1	1	1	1	1	1	1	1	1
GCA_001283125.1	10593_2_80	2155875	4850883	2008	State of Palestine	9:d:	S. Typhi	1	1	1	1	1	1	1	1	1	1	1	1	1	1
GCA_001302605.1	ASM130260v1	PM016/13	4793553	2013-04	Malaysia	9:d:	S. Typhi	1	1	1	1	1	1	1	1	1	1	1	1	1	1
GCA_001302625.1	ASM130262v1	B/SF/13/03/195	4798993	2013-04	Malaysia	9:d:	S. Typhi	0	1	1	1	1	1	1	1	1	1	1	1	1	1
GCA_001317585.1	9475_4_50	C3551	4935062	2005	India	9:d:	S. Typhi	1	1	1	1	1	1	1	1	1	1	1	1	1	1
GCA_001317605.1	9475_4_54	E2889	4933049	2006	India	9:d:	S. Typhi	1	1	1	1	1	1	1	1	1	1	1	1	1	1
GCA_001317625.1	9475_4_52	C3495	4746674	2005	India	9:d:	S. Typhi	1	1	1	1	1	1	1	1	1	1	1	1	1	1
GCA_001317645.1	9475_4_55	E2990	4929583	2006	India	9:d:	S. Typhi	1	1	1	1	1	1	1	1	1	1	1	1	1	1
GCA_001317665.1	9475_4_57	E1303	4740595	2004	India	9:d:	S. Typhi	1	1	1	1	1	1	1	1	1	1	1	1	1	1
GCA_001317685.2	Quail_strain_86	OVG_041	4648949	1958	USA	9:d:	S. Typhi	1	1	1	1	1	1	1	1	1	1	1	1	1	1
GCA_001328575.1	7468_7_61	IB5348	4727964	2009	Tanzania	9:d:	S. Typhi	1	1	1	1	1	1	1	1	1	1	1	1	1	1
GCA_001328595.1	7468_7_65	IB5352	4788964	2010	Tanzania	9:d:	S. Typhi	1	1	1	1	1	1	1	1	1	1	1	1	1	1
GCA_001328615.1	7468_7_91	IB5381	4722345	2010	Tanzania	9:d:	S. Typhi	1	1	1	1		1	1	1	1	1	1	1	1	1
GCA_001328635.1	7468_7_57	IB5343	4746606	2009	Tanzania	9:d:	S. Typhi	1	1	1	1	1	1	1	1	1	1	1	1	1	1
GCA_001328655.1	7468_7_71	IB5358	4723524	2010	Tanzania	9:d:	S. Typhi	1	1	1	1	1	1	1	1	1	1	1	1	1	1
GCA_001328675.1	7468_7_89	IB5379	4722944	2010	Tanzania	9:d:	S. Typhi	1	1	1	1	1	1	1	1	1	1	1	1	1	0
GCA_001328695.1	7468_7_60	IB5347	4745939	2009	Tanzania	9:d:	S. Typhi	1	1	1	1	1	1	1	1	1	1	1	1	1	1
GCA_001328715.1	7468_7_88	IB5378	4590779	2010	Tanzania	9:d:	S. Typhi	-1	-1	-1	-1	-1	-1	-1	-1	-1	-1	1	1	1	0
GCA_001328735.1	7468_7_79	IB5368	4859793	2009	Tanzania	9:d:	S. Typhi	1	1	1	1	1	1	1	1	1	1	1	1	1	1
GCA_001328755.1	7468_7_92	IB5382	4721694	2010	Tanzania	9:d:	S. Typhi	1	1	1	1	1	1	1	1	1	1	1	1	1	0
GCA_001328775.1	7468_7_50	IB5336	4679151	2009	Tanzania	9:d:	S. Typhi	1	1	1	1	1	1	1	1	1	1	1	1	1	1
GCA_001328795.1	7468_7_54	IB5340	4738999	2009	Tanzania	9:d:	S. Typhi	0	1	0					1	1	0	1	1	1	1
GCA_001328815.1	7468_7_77	IB5366	4745801	2009	Tanzania	9:d:	S. Typhi	1	1	1	1	1	1	1	1	1	1	1	1	1	1
GCA_001328835.1	7468_7_95	IB5385	4788589	2010	Tanzania	9:d:	S. Typhi	1	1	1	1	1	1	1	1	1	1	1	1	1	1
GCA_001328855.1	7468_7_69	IB5356	4723696	2010	Tanzania	9:d:	S. Typhi	1	1	1	1	1	1	1	1	1	1	1	1	1	1
GCA_001328875.1	7468_7_53	IB5339	4737205	2009	Tanzania	9:d:	S. Typhi	1	1	1	0		1	1	1	1	1	1	1	1	1
GCA_001350295.1	8616_4_56	SP47	4754342	2009	India	9:d:	S. Typhi	1	1	1	1	1	1	1	1	1	1	1	1	1	1
GCA_001350315.1	8616_4_48	BCR175	4755078	2011	India	9:d:	S. Typhi	1	1	1	1	1	1	1	1	1	1	1	1	1	1
GCA_001350335.1	8616_4_54	SP9	4723407	2009	India	9:d:	S. Typhi	1	1	1	1	1	1	1	1	1	1	1	1	1	1
GCA_001350355.1	8616_4_40	BCR52	4762913	2009	India	9:d:	S. Typhi	1	1	1	1	1	1	1	1	1	1	1	1	1	1
GCA_001350375.1	8616_4_53	SP2	4727799	2009	India	9:d:	S. Typhi	1	1	1	1	1	1	1	1	1	1	1	1	1	1
GCA_001350395.1	8616_4_41	BCR62	4754932	2009	India	9:d:	S. Typhi	1	1	1	1	1	1	1	1	1	1	1	1	1	1
GCA_001350415.1	8616_4_57	SP66	4732600	2009	India	9:d:	S. Typhi	1	1	1	1	1	1	1	1	1	1	1	1	1	1
GCA_001350435.1	8616_4_50	BCR191	4755173	2011	India	9:d:	S. Typhi	1	1	1	1	1	1	1	1	1	1	1	1	1	1
GCA_001350455.1	8616_4_52	BCR232	4802241	2011	India	9:d:	S. Typhi	1	1	1	1	1	1	1	1	1	1	1	1	1	1
GCA_001355395.1	8525_3_41	Ke462	4680789	2008	Kenya	9:d:	S. Typhi	1	1	1	1	1	1	1	1	1	1	1	1	1	1
GCA_001355415.1	8525_3_48	Ke469	4949164	2008	Kenya	9:d:	S. Typhi	1	1	1	1	1	1	1	1	1	1	1	1	1	1
GCA_001355435.1	8525_3_60	Ke481	4931347	2008	Kenya	9:d:	S. Typhi	1	1	1	1	1	1	1	1	1	1	1	1	1	1
GCA_001355455.1	8525_3_61	Ke482	4934757	2008	Kenya	9:d:	S. Typhi	1	1	1	1	1	1	1	1	1	1	1	1	1	1
GCA_001355475.1	8525_3_40	Ke461	4723318	2008	Kenya	9:d:	S. Typhi	1	1	1	1	1	1	1	1	1	1	1	1	1	1
GCA_001355495.1	8525_3_58	Ke479	4936267	2008	Kenya	9:d:	S. Typhi	1	1	1	1	1	1	1	1	1	1	1	1	1	1
GCA_001355515.1	8525_3_51	Ke472	4923828	2008	Kenya	9:d:	S. Typhi	1	1	1	1	1	1	1	1	1	1	1	1	1	1
GCA_001355535.1	8525_3_71	Ke492	4937702	2001	Kenya	9:d:	S. Typhi	1	1	1	1	1	1	1	1	1	1	1	1	1	1
GCA_001355555.1	8525_3_47	Ke468	4937209	2008	Kenya	9:d:	S. Typhi	1	1	1	1	1	1	1	1	1	1	1	1	1	1
GCA_001355575.1	8525_3_33	Ke454	4932877	2008	Kenya	9:d:	S. Typhi	1	1	1	1	1	1	1	1	1	1	1	1	1	1
GCA_001355595.1	8490_6_41	MDUST41	4726312	1996	Fiji	9:d:	S. Typhi	1	1	1	1	1	1	1	1	1	1	1	1	1	1
GCA_001355615.1	8447_8_28	MDUST100	4728060	2008	Fiji	9:d:	S. Typhi	1	1	1	1	1	1	1	1	1	1	1	1	1	1
GCA_001355635.1	8490_6_61	MDUST61	4725844	1994	Fiji	9:d:	S. Typhi	1	1	1	1	1	1	1	1	1	1	1	1	1	1
GCA_001355655.1	8490_5_22	MDUST22	4722403	2011	Fiji	9:d:	S. Typhi	1	1	1	1	1	1	1	1	1	1	1	1	1	1
GCA_001355675.1	8490_5_3	MDUST3	4720811	2011	Fiji	9:d:	S. Typhi	1	1	1	1	1	1	1	1	1	1	1	1	1	1
GCA_001355695.1	8447_8_27	MDUST99	4723402	2008	Fiji	9:d:	S. Typhi	1	1	1	1	1	1	1	1	1	1	1	1	1	1
GCA_001355715.1	8490_6_48	MDUST48	4688591	1996	Fiji	9:d:	S. Typhi	1	1	1	1	1	1	1	1	1	1	1	1	1	1
GCA_001355735.1	8490_5_14	MDUST14	4721827	2011	Fiji	9:d:	S. Typhi	1	1	1	1	1	1	1	1	1	1	1	1	1	1
GCA_001355755.1	8490_5_2	MDUST2	4723468	2011	Fiji	9:d:	S. Typhi	1	1	1	1	1	1	1	1	1	1	1	1	1	1
GCA_001355775.1	8447_8_22	MDUST94	4728722	2008	Fiji	9:d:	S. Typhi	1	1	1	1	1	1	1	1	1	1	1	1	1	1
GCA_001355795.1	8447_8_12	MDUST84	4731902	2008	Fiji	9:d:	S. Typhi	1	1	1	1	1	1	1	1	1	1	1	1	1	1
GCA_001355815.1	8490_6_64	MDUST64	4704944	1994	Fiji	9:d:	S. Typhi	1	1	1	1	1	1	1	1	1	1	1	1	1	1
GCA_001355835.1	8490_5_29	MDUST29	4721957	2011	Fiji	9:d:	S. Typhi	1	1	1	1	1	1	1	1	1	1	1	1	1	1
GCA_001355855.1	8490_5_10	MDUST10	4724261	2011	Fiji	9:d:	S. Typhi	1	1	1	1	1	1	1	1	1	1	1	1	1	1
GCA_001355875.1	8490_5_24	MDUST24	4724360	2011	Fiji	9:d:	S. Typhi	1	1	1	1	1	1	1	1	1	1	1	1	1	1
GCA_001355895.1	8447_8_13	MDUST85	4725359	2008	Fiji	9:d:	S. Typhi	1	1	1	1	1	1	1	1	1	1	1	1	1	1
GCA_001355915.1	8447_8_2	MDUST74	4729315	2008	Fiji	9:d:	S. Typhi	1	1	1	1	1	1	1	1	1	1	1	1	1	1
GCA_001355935.1	8490_6_55	MDUST55	4727903	1995	Fiji	9:d:	S. Typhi	1	1	1	1	1	1	1	1	1	1	1	1	1	1
GCA_001355955.1	8490_5_26	MDUST26	4725963	2011	Fiji	9:d:	S. Typhi	1	1	1	1	1	1	1	1	1	1	1	1	1	1
GCA_001355975.1	8490_6_37	MDUST37	4729929	1996	Fiji	9:d:	S. Typhi	1	1	1	1	1	1	1	1	1	1	1	1	1	1
GCA_001355995.1	8447_8_33	MDUST105	4723460	2008	Fiji	9:d:	S. Typhi	1	1	1	1	1	1	1	1	1	1	1	1	1	1
GCA_001356015.1	8490_6_46	MDUST46	4754455	1996	Fiji	9:d:	S. Typhi	1	1	1	1	1	1	1	1	1	1	1	1	1	1
GCA_001356035.1	8447_8_29	MDUST101	4726031	2008	Fiji	9:d:	S. Typhi	1	1	1	1	1	1	1	1	1	1	1	1	1	1
GCA_001356075.1	8490_6_52	MDUST52	4730301	1995	Fiji	9:d:	S. Typhi	1	1	1	1	1	1	1	1	1	1	1	1	1	1
GCA_001356095.1	8490_5_7	MDUST7	4730860	2011	Fiji	9:d:	S. Typhi	1	1	1	1	1	1	1	1	1	1	1	1	1	1
GCA_001356115.1	8447_8_5	MDUST77	4721866	2008	Fiji	9:d:	S. Typhi	1	1	1	1	1	1	1	1	1	1	1	1	1	1
GCA_001356135.1	8490_5_17	MDUST17	4729919	2011	Fiji	9:d:	S. Typhi	1	1	1	1	1	1	1	1	1	1	1	1	1	1
GCA_001356155.1	8490_6_45	MDUST45	4727953	1996	Fiji	9:d:	S. Typhi	1	1	1	1	1	1	1	1	1	1	1	1	1	1
GCA_001356175.1	8490_5_19	MDUST19	4736250	2011	Fiji	9:d:	S. Typhi	1	1	1	1	1	1	1	1	1	1	1	1	1	1
GCA_001356195.1	8490_6_71	MDUST71	4729727	2008	Fiji	9:d:	S. Typhi	1	1	1	1	1	1	1	1	1	1	1	1	1	1
GCA_001356215.1	8490_6_44	MDUST44	4687308	1996	Fiji	9:d:	S. Typhi	1	1	1	1	1	1	1	1	1	1	1	1	1	1
GCA_001356235.1	8490_6_57	MDUST57	4703999	1994	Fiji	9:d:	S. Typhi	1	1	1	1	1	1	1	1	1	1	1	1	1	1
GCA_001356255.1	8447_8_17	MDUST89	4725184	2008	Fiji	9:d:	S. Typhi	1	1	1	1	1	1	1	1	1	1	1	1	1	1
GCA_001356275.1	8490_5_34	MDUST34	4719453	1997	Fiji	9:d:	S. Typhi	1	1	1	1	1	1	1	1	1	1	1	1	1	1
GCA_001356295.1	8490_6_70	MDUST70	4724895	2008	Fiji	9:d:	S. Typhi	1	1	1	1	1	1	1	1	1	1	1	1	1	1
GCA_001356315.1	8447_8_8	MDUST80	4725640	2008	Fiji	9:d:	S. Typhi	1	1	1	1	1	1	1	1	1	1	1	1	1	1
GCA_001356335.1	8447_8_18	MDUST90	4728717	2008	Fiji	9:d:	S. Typhi	1	1	1	1	1	1	1	1	1	1	1	1	1	1
GCA_001356355.1	9475_6_3	1019695	4745760	2011	Malawi	9:d:	S. Typhi	1	1	1	1	1	1	1	1	1	1	1	1	1	1
GCA_001356375.1	9475_6_8	1030208	4748730	2012	Malawi	9:d:	S. Typhi	1	1	1	1	1	1	1	1	1	1	1	1	1	1
GCA_001356395.1	9475_6_14	1025691	4702070	2011	Malawi	9:d:	S. Typhi	1	1	1	1	1	1	1	1	1	1	1	1	1	1
GCA_001356415.1	9475_6_20	1018216	4736135	2011	Malawi	9:d:	S. Typhi	1	1	1	1	1	1	1	1	1	1	1	1	1	1
GCA_001356435.1	9475_6_17	1007914	4763424	2011	Malawi	9:d:	S. Typhi	1	1	1	1	1	1	1	1	1	1	1	1	1	1
GCA_001356455.2	1016889	1016889	4807786	2011	Malawi	9:d:	S. Typhi	1	1	1	1	1	1	1	1	1	1	1	1	1	1
GCA_001356475.1	9475_6_24	1031785	4745395	2012	Malawi	9:d:	S. Typhi	1	1	1	1	1	1	1	1	1	1	1	1	1	1
GCA_001356495.1	9475_6_32	1030630	4749907	2012	Malawi	9:d:	S. Typhi	1	1	1	1	1	1	1	1	1	1	1	1	1	1
GCA_001356515.1	9475_6_33	1014451	4746776	2011	Malawi	9:d:	S. Typhi	1	1	1	1	1	1	1	1	1	1	1	1	1	1
GCA_001356535.1	9475_6_37	1022075	4735377	2011	Malawi	9:d:	S. Typhi	1	1	1	1	1	1	1	1	1	1	1	1	1	1
GCA_001356555.1	9475_6_49	1013803	4725945	2011	Malawi	9:d:	S. Typhi	1	1	1	1	1	1	1	1	1	1	1	1	1	1
GCA_001356575.1	9475_6_53	1020976	4746719	2011	Malawi	9:d:	S. Typhi	1	1	1	1	1	1	1	1	1	1	1	1	1	1
GCA_001356595.1	9475_6_51	1019839	4746401	2011	Malawi	9:d:	S. Typhi	1	1	1	1	1	1	1	1	1	1	1	1	1	1
GCA_001356615.1	9475_6_54	1023999	4746383	2011	Malawi	9:d:	S. Typhi	1	1	1	1	1	1	1	1	1	1	1	1	1	1
GCA_001356635.1	9475_6_72	A55865	4894498	2009	Malawi	9:d:	S. Typhi	1	1	1	1	1	1	1	1	1	1	1	1	1	1
GCA_001356655.1	9475_6_73	1014152	4746384	2011	Malawi	9:d:	S. Typhi	1	1	1	1	1	1	1	1	1	1	1	1	1	1
GCA_001356675.1	9475_6_76	1021788	4746333	2011	Malawi	9:d:	S. Typhi	1	1	1	1	1	1	1	1	1	1	1	1	1	1
GCA_001356695.1	9475_6_80	A32420	4739576	2004	Malawi	9:d:	S. Typhi	1	1	1	1	1	1	1	1	1	1	1	1	1	1
GCA_001356715.1	10592_2_20	1041	4850240	2003	Pakistan	9:d:	S. Typhi	0								-1		1	1	1	1
GCA_001356735.1	10592_2_29	11110	4733718	2003	Pakistan	9:d:	S. Typhi	1	1	1	1	1	1	1	1	1	1	1	1	1	1
GCA_001356755.1	10592_2_28	2176	4721006	2003	Pakistan	9:d:	S. Typhi	1	1	1	1	1	1	1	1	1	1	1	1	1	1
GCA_001356775.1	10592_2_16	3163	4779660	2003	Pakistan	9:d:	S. Typhi	1	1	1	1	1	1	1	1	1	1	1	1	1	1
GCA_001356795.1	10592_2_33	3769	4883477	2003	Pakistan	9:d:	S. Typhi	1	1	1	1	1	1	1	1	1	1	1	1	1	1
GCA_001356815.1	10592_2_34	7415	4779936	2003	Pakistan	9:d:	S. Typhi	1	1	1	1	1	1	1	1	1	1	1	1	1	1
GCA_001356835.1	10592_2_17	11193	4737303	2003	Pakistan	9:d:	S. Typhi	1	1	1	1	1	1	1	1	1	1	1	1	1	1
GCA_001356855.1	10592_2_5	17311	4771029	2003	Pakistan	9:d:	S. Typhi	1	1	1	1	1	1	1	1	1	1	1	1	1	1
GCA_001356875.1	10592_2_25	20911	4696408	2003	Pakistan	9:d:	S. Typhi	1	1	1	1	1	1	1	1	1	1	1	1	1	1
GCA_001356895.1	10592_2_26	21095	4970661	2003	Pakistan	9:d:	S. Typhi	1	1	1	1	1	1	1	1	1	1	1	1	1	1
GCA_001356915.1	10592_2_66	E96-12081	4724165	1996	Madagascar	9:d:	S. Typhi	1	1	1	1	1	1	1	1	1	1	1	1	1	1
GCA_001356935.1	10592_2_48	E97-3246	4680880	1997	Madagascar	9:d:	S. Typhi	1	1	1	1	1	1	1	1	1	1	1	1	1	1
GCA_001356955.1	10592_2_41	E98-2107	4602750	1998	Senegal	9:d:	S. Typhi	-1	-1	-1	-1	-1	-1	-1	-1	-1	-1	1	1	1	1
GCA_001356975.1	10592_2_38	E98-8119	4715267	1998	Peru	9:d:	S. Typhi	1	1	1	1	1	1	1	1	1	1	1	1	1	1
GCA_001356995.1	10592_2_68	E99-1028	4715162	1999	Senegal	9:d:	S. Typhi	1	1	1	1	1	1	1	1	1	1	1	1	1	1
GCA_001357015.1	10592_2_51	E99-4879	4735778	1999	Morocco	9:d:	S. Typhi	1	1	1	1	1	1	1	1	1	1	1	1	1	1
GCA_001357035.1	10593_2_43	E00-7878	4725843	2000	Morocco	9:d:	S. Typhi	1	1	1	1	1	1	1	1	1	1	1	1	1	1
GCA_001357055.1	10592_2_59	E99-6359	4764556	1999	Mali	9:d:	S. Typhi	1	1	1	1	1	1	1	1	1	1	1	1	1	1
GCA_001357075.1	10592_2_74	E99-7012	4725621	1999	Morocco	9:d:	S. Typhi	1	1	1	1	1	1	1	1	1	1	1	1	1	1
GCA_001357095.1	10592_2_62	E99-8635	4830369	1999	Nepal	9:d:	S. Typhi	1	1	1	1	1	1	1	1	1	1	1	1	1	1
GCA_001357115.1	10592_2_44	E00-1382	4761881	2000	Algeria	9:d:	S. Typhi	1	1	1	1	1	1	1	1	1	1	1	1	1	1
GCA_001357135.1	10593_2_5	E00-2756	4715840	2000	India	9:d:	S. Typhi	1	1	1	1	1	1	1	1	1	1	1	1	1	1
GCA_001357155.1	10593_2_59	E00-3201	4737133	2000	Mali	9:d:	S. Typhi	1	1	1	1	1	1	1	1	1	1	1	1	1	1
GCA_001357175.1	10593_2_79	E01-7101	4746672	2001	Togo	9:d:	S. Typhi	1	1	1	1	1	1	1	1	1	1	1	1	1	1
GCA_001357195.1	10592_2_69	E02-0530	4804144	2002	Nigeria	9:d:	S. Typhi	1	1	1	1	1	1	1	1	1	1	1	1	1	1
GCA_001357215.1	10593_2_41	E00-6599	4697448	2000	Cape Verde	9:d:	S. Typhi	1	1	1	1	1	1	1	1	1	1	1	1	1	1
GCA_001357235.1	10592_2_67	E97-2307	4730147	1997	India	9:d:	S. Typhi	1	1	1	1	1	1	1	1	1	1	1	1	1	1
GCA_001357255.1	10593_2_81	E00-7666	4725647	2000	Tunisia	9:d:	S. Typhi	1	1	1	1	1	1	1	1	1	1	1	1	1	1
GCA_001357275.1	10593_2_55	E99-8067	4701927	1999	Algeria	9:d:	S. Typhi	1	1	1	1	1	1	1	1	1	1	1	1	1	1
GCA_001357295.1	10593_2_24	E99-2862	4736421	1999	Egypt	9:d:	S. Typhi	1	1	1	1	1	1	1	1	1	1	1	1	1	1
GCA_001357315.1	10593_2_13	E99-9082	4743252	1999	Niger	9:d:	S. Typhi	1	1	1	1	1	1	1	1	1	1	1	1	1	1
GCA_001357335.1	10593_2_78	E01-7006	4731256	2001	Lebanon	9:d:	S. Typhi	1	1	1	1	1	1	1	1	1	1	1	1	1	1
GCA_001357355.1	10593_2_39	E02-0232	4719656	2002	French Guiana	9:d:	S. Typhi	1	1	1	1	1	1	1	1	1	1	1	1	1	1
GCA_001357375.1	10593_2_10	E02-2159	4930503	2002	Sri Lanka	9:d:	S. Typhi	1	1	1	1	1	1	1	1	1	1	1	1	1	1
GCA_001357395.1	10593_2_7	E02-0945	4763454	2002	Cameroon	9:d:	S. Typhi	1	1	1	1	1	1	1	1	1	1	1	1	1	1
GCA_001357415.1	10593_2_58	1806217	4908357	2004	Benin	9:d:	S. Typhi	1	1	1	1	1	1	1	1	1	1	1	1	1	1
GCA_001357435.1	10593_2_17	1923824	4899137	2004	Benin	9:d:	S. Typhi	1	1	1	1	1	1	1	1	1	1	1	1	1	1
GCA_001357455.1	10593_2_27	2089280	4822468	2004	Cameroon	9:d:	S. Typhi	1	1	1	1	1	1	1	1	1	1	1	1	1	1
GCA_001357475.1	10593_2_62	06-1513	4908986	2006	Burkina Faso	9:d:	S. Typhi	1	1		1	1	1	1	1	1	1	1	1	1	1
GCA_001357495.1	10593_2_66	1142997	4949384	2006	Cameroon	9:d:	S. Typhi	1	1	1	1	1	1	1	1	1	1	1	1	1	1
GCA_001357515.1	10592_2_77	1743456	4731653	2006	Cote d'Ivoire	9:d:	S. Typhi	1	1	1	1	1	1	1	1	1	1	1	1	1	1
GCA_001357535.1	10593_2_53	07-291	4951564	2007	Cameroon	9:d:	S. Typhi	1	1	1	1	1	1	1	1	1	1	1	1	1	1
GCA_001357555.1	10593_2_56	07-702	4949939	2007	Cameroon	9:d:	S. Typhi	1	1	1	1	1	1	1	1	1	1	1	1	1	1
GCA_001357575.1	10593_2_15	441396	4988540	2007	Cameroon	9:d:	S. Typhi	1	1	1	1	1	1	1	1	1	1	1	1	1	1
GCA_001357595.1	10592_2_78	1249313	4849810	2007	Bangladesh	9:d:	S. Typhi	1	1	1	1	1	1	1	1	1	1	1	1	1	1
GCA_001357615.1	10593_2_73	886657	4893031	2008	Cote d'Ivoire	9:d:	S. Typhi	1	1	1	1	1	1	1	1	1	1	1	1	1	1
GCA_001357635.1	10593_2_64	2123734	4881338	2008	Democratic Republic of the Congo	9:d:	S. Typhi	1	1	1	1	1	1	1	1	1	1	1	1	1	1
GCA_001357655.1	10593_2_74	254820	4908469	2009	France	9:d:	S. Typhi	1	1	1	1	1	1	1	1	1	1	1	1	1	1
GCA_001357675.1	10593_2_32	262854	4910458	2009	France	9:d:	S. Typhi	1	1	1	1	1	1	1	1	1	1	1	1	1	1
GCA_001357695.1	10593_2_42	IPCA	4691110	2000	Cameroon	9:d:	S. Typhi	1	1	1	1	1	1	1	1	1	1	1	1	1	1
GCA_001357715.1	10593_2_23	IPCE	4815388	2002	Cameroon	9:d:	S. Typhi	1	1	1	1	1	1	1	1	1	1	1	1	1	1
GCA_001357735.1	10592_2_72	IPCG	4764055	2003	Cameroon	9:d:	S. Typhi	1	1	1	1	1	1	1	1	1	1	1	1	1	1
GCA_001357755.1	10593_2_34	IPCI	4891751	2004	Cameroon	9:d:	S. Typhi	1	1	1	1	1	1	1	1	1	1	1	1	1	1
GCA_001357775.1	10593_2_35	IPCL	4951134	2004	Cameroon	9:d:	S. Typhi	1	1	1	1	1	1	1	1	1	1	1	1	1	1
GCA_001357795.1	10592_2_76	IPCO	4947604	2006	Cameroon	9:d:	S. Typhi	1	1	1	1	1	1	1	1	1	1	1	1	1	1
GCA_001357815.1	10593_2_61	IPCP	4951021	2006	Cameroon	9:d:	S. Typhi	1	1	1	1	1	1	1	1	1	1	1	1	1	1
GCA_001357835.1	10593_2_47	IPCR	4812184	2006	Cameroon	9:d:	S. Typhi	1	1	1	1	1	1	1	1	1	1	1	1	1	1
GCA_001357855.1	10593_2_76	IPCS	4732341	2006	Cameroon	9:d:	S. Typhi	1	1	1	1	1	1	1	1	1	1	1	1	1	1
GCA_001357875.1	10593_2_50	IPC	4680674	2007	Cameroon	9:d:	S. Typhi	-1	-1	-1	-1	-1	-1	-1	-1	-1	-1	1	1	1	1
GCA_001357895.1	10593_2_72	Q0904130	4880715	2006	Central African Republic	9:d:	S. Typhi	1	1	1	1	1	1	1	1	1	1	1	1	1	1
GCA_001357915.1	10592_2_37	77-303	4781360	1977	India	9:d:	S. Typhi	-1	-1	-1	-1	-1	-1	-1	-1	-1	-1	1	1	1	1
GCA_001357935.2	80_2002	80-2002	4994720	1980	Madagascar	9:d:	S. Typhi	1	1	1	1	1	1	1	1	1	1	1	1	1	1
GCA_001357955.1	10592_2_75	1217234	4909327	2009	Mauritania	9:d:	S. Typhi	1	1	1	1	1	1	1	1	1	1	1	1	1	1
GCA_001357975.1	10592_2_82	2590911	4908930	2009	Nigeria	9:d:	S. Typhi	1	1	1	1	1	1	1	1	1	1	1	1	1	1
GCA_001357995.1	10592_2_81	114566	4719058	2009	France	9:d:	S. Typhi	1	1	1	1	1	1	1	1	1	1	1	1
GCA_001358015.1	10592_2_53	114931	4722096	2009	France	9:d:	S. Typhi	1	1	1	1	1	1	1	1	1	1	1	1	1	1
GCA_001358035.1	10593_2_63	1745009	4716475	2009	Algeria	9:d:	S. Typhi	1	1	1	1	1	1	1	1	1	1	1	1	1	1
GCA_001358055.1	10593_2_31	21520	4714677	1958	Cameroon	9:d:	S. Typhi	1	1	1	1	1	1	1	1	1	1	1	1	1	1
GCA_001358075.1	10593_2_48	73-1102	4901945	1973	Viet Nam	9:d:	S. Typhi	0	1	1	1	1	1	1	1	1	1	1	1	1	1
GCA_001358095.1	10593_2_36	72-1907	4749519	1972	Viet Nam	9:d:	S. Typhi	-1	-1	-1	-1	-1	-1	-1	-1	-1	-1	1	1	1	1
GCA_001358115.1	10593_2_21	14-58	4765144	1958	Cameroon	9:d:	S. Typhi	1	1	1	1	1	1	1	1	1	1	1	1	1	1
GCA_001358135.1	10592_2_80	E03-6418	4720675	2003	Bangladesh	9:d:	S. Typhi	1	1	1	1	1	1	1	1	1	1	1	1	1	1
GCA_001358155.1	10593_2_16	69-61	4716985	1961	Tunisia	9:d:	S. Typhi	1	1	1	1	1	1	1	1	1	1	1	1	0	1
GCA_001358175.1	10426_1_76	ty2-146	4931331	1994	Viet Nam	9:d:	S. Typhi	1	1	1	1	1	1	1	1	1	1	1	1	1	1
GCA_001358195.1	10060_5_27	A236	4734762	2009	Indonesia	9:d:	S. Typhi	1	1	1	1	1	1	1	1	1	1	1	1	1	1
GCA_001358215.1	10607_1_59	2011-002088	4930629	2011	Cambodia	9:d:	S. Typhi	1	1	1	1	1	1	1	1	1	1	1	1	1	1
GCA_001358235.1	10071_3_75	A105	4726211	2012	Indonesia	9:d:	S. Typhi	1	1	1	1	1	1	1	1	1	1	1	1	-1	0
GCA_001358255.1	10060_6_82	129-0254-M	4783769	2008	Tanzania	9:d:	S. Typhi	1	1	1	1	1	1	1	1	1	1	1	1	1	1
GCA_001358275.1	10540_1_63	ipt61	5029978	1997	Viet Nam	9:d:	S. Typhi	1	1	1	1	1	1	1	1	1	1	1	1	1	1
GCA_001358295.1	10541_2_1	MDUST107	4737172	2007	Papua New Guinea	9:d:	S. Typhi	1	1	1	1	1	1	1	1	1	1	1	1	1	1
GCA_001358315.1	10562_2_74	MDUST392	4721004	2011	India	9:d:	S. Typhi	1	1	1	1	1	1	1	1	1	1	1	1	1	1
GCA_001358335.1	9953_5_85	LNT565	4750130	2008	Laos	9:d:	S. Typhi	1	1	1	1	1	1	1	1	1	1	1	1	1	1
GCA_001358355.1	10561_2_26	np49	4721868	2011	Nepal	9:d:	S. Typhi	1	1	1	1	1	1	1	1	1	1	1	1	1	1
GCA_001358375.1	10060_5_31	A240	4732455	2010	Indonesia	9:d:	S. Typhi	1	1	1	1	1	1	1	1	1	1	1	1	1	1
GCA_001358395.1	10426_1_16	dtc150	5031010	1995	Viet Nam	9:d:	S. Typhi	1	1	1	1	1	1	1	1	1	1	1	1	1	1
GCA_001358415.1	10060_6_78	129-0339-M	4833875	2008	Tanzania	9:d:	S. Typhi	1	1	1	1	1	1	1	1	1	1	1	1	1	1
GCA_001358435.1	10071_3_50	474899	4813754	2010	South Africa	9:d:	S. Typhi	1	1	1	1	1	1	1	1	1	1	1	1	1	1
GCA_001358455.1	10607_2_6	1003108	4744085	2010	Malawi	9:d:	S. Typhi	1	1	1	1	1	1	1	1	1	1	1	1	1	1
GCA_001358475.1	10349_1_1	ERL021174	4824252	2002	Samoa	9:d:	S. Typhi	1	1	1	1	1	1	1	1	1	1	1	1	1	1
GCA_001358495.1	10540_1_9	dn17	4932012	1995	Viet Nam	9:d:	S. Typhi	1	1	1	1	1	1	1	1	1	1	1	1	1	1
GCA_001358515.1	10071_3_82	A122	4685158	2005	Indonesia	9:d:	S. Typhi	1	1	1	1	1	1	1	1	1	1	1	1	1	1
GCA_001358535.1	10060_6_86	H094620494	4851956	2009	Iraq	9:d:	S. Typhi	1	1	1	1	1	1	1	1	1	1	1	1	1	1
GCA_001358555.1	10071_3_58	583236	4746302	2011	South Africa	9:d:	S. Typhi	1	1	1	1	1	1	1	1	1	1	1	1	1	1
GCA_001358575.1	10607_2_1	1035759	4742285	2012	Malawi	9:d:	S. Typhi	1	1	1	1	1	1	1	1	1	1	1	1	1	1
GCA_001358595.1	10607_2_19	BHA2HH	4741639	2012	Malawi	9:d:	S. Typhi	1	1	1	1	1	1	1	1	1	1	1	1	1	1
GCA_001358615.1	10426_1_9	dtc139	4817273	1995	Viet Nam	9:d:	S. Typhi	1	1	1	1	1	1	1	1	1	1	1	1	1	1
GCA_001358635.1	10607_2_53	2010-013700	4947247	2010	Cambodia	9:d:	S. Typhi	1	1	1	1	1	1	1	1	1	1	1	1	1	1
GCA_001358655.1	10426_1_3	3525/3	4877134	2011	Democratic Republic of the Congo	9:d:	S. Typhi	1	1	1	1	1	1	1	1	1	1	1	1	1	1
GCA_001358675.1	10493_1_56	MDUST286	4720463	2005	Samoa	9:d:	S. Typhi	1	1	1	1	1	1	1	1	1	1	1	1	1	1
GCA_001358695.1	10071_8_4	Gen-0004	4720072	2012	Samoa	9:d:	S. Typhi	1	1	1	1	1	1	1	1	1	1	1	1	1	1
GCA_001358715.1	10607_2_40	A58390	4718134	2010	Malawi	9:d:	S. Typhi	1	1	1	1	1	1	1	1	1	1	1	1	1	1
GCA_001358735.1	10060_5_26	A235	4709412	2009	Indonesia	9:d:	S. Typhi	1	1	1	1	1	1	1	1	1	1	1	1	1	1
GCA_001358755.1	10071_3_68	400746	4694974	2009	South Africa	9:d:	S. Typhi	1	1	1	1	1	1	1	1	1	1	1	1	1	1
GCA_001358775.1	10426_1_57	ct1-65	4932224	1994	Viet Nam	9:d:	S. Typhi	1	1	1	1	1	1	1	1	1	1	1	1	1	1
GCA_001358795.1	10562_2_58	MDUST367	4724845	2011	India	9:d:	S. Typhi	1	1	1	1	1	1	1	1	1	1	1	1	1	1
GCA_001358815.1	10426_1_64	ty3-215	5028114	1997	Viet Nam	9:d:	S. Typhi	1	1	1	1	1	1	1	1	1	1	1	1	1	1
GCA_001358835.1	10060_6_14	SV431	4699406	2009	Laos	9:d:	S. Typhi	1	1	1	1	1	1	1	1	1	1	1	1	1	1
GCA_001358855.1	10060_6_17	SV552	4719398	2010	Laos	9:d:	S. Typhi	1	1	1	1	1	1	1	1	1	1	1	1	1	1
GCA_001358875.1	10060_6_23	UI11955	4803096	2008	Laos	9:d:	S. Typhi	1	1	1	1	1	1	1	1	1	1	1	1	1	1
GCA_001358895.1	10060_6_32	UI16161	4743772	2010	Laos	9:d:	S. Typhi	1	1	1	1	1	1	1	1	1	1	1	1	1	1
GCA_001358915.1	10060_6_35	UI17614	4698665	2010	Laos	9:d:	S. Typhi	1	1	1	1	1	1	1	1	1	1	1	1	1	1
GCA_001358935.1	10060_6_50	UI4639	4722440	2003	Laos	9:d:	S. Typhi	1	1	1	1	1	1	1	1	1	1	1	1	1	1
GCA_001358955.1	10060_6_62	UX229	4769134	2009	Laos	9:d:	S. Typhi	1	1	1	1	1	1	1	1	1	1	1	1	1	1
GCA_001358975.1	10060_6_71	129-0242-M	4744476	2008	Tanzania	9:d:	S. Typhi	1	1	1	1	1	1	1	1	1	1	1	1	1	1
GCA_001358995.1	10060_6_74	63714	4737683	2007	Tanzania	9:d:	S. Typhi	1	1	1	1	1	1	1	1	1	1	1	1	1	1
GCA_001359015.2	129_0238	129-0238-M	4847221	2008	Tanzania	9:d:	S. Typhi	1	1	1	1	1	1	1	1	1	1	1	1	1	1
GCA_001359035.1	10060_6_89	H075080543	4851515	2007	Iraq	9:d:	S. Typhi	1	1	1	1	1	1	1	1	1	1	1	1	1	1
GCA_001359055.1	10060_6_92	H094320403	4850125	2009	Iraq	9:d:	S. Typhi	1	1	1	1	1	1	1	1	1	1	1	1	1	1
GCA_001359075.1	9870_8_21	2010-005196	4953755	2010	Cambodia	9:d:	S. Typhi	1	1	1	1	1	1	1	1	1	1	1	1	1	1
GCA_001359095.1	9870_8_27	2010-006866	4942688	2010	Cambodia	9:d:	S. Typhi	1	1	1	1	1	1	1	1	1	1	1	1	1	1
GCA_001359115.1	9870_8_42	01-2011-000483	4935006	2011	Cambodia	9:d:	S. Typhi	1	1	1	1	1	1	1	1	1	1	1	1	1	1
GCA_001359135.1	9870_8_45	2006-007642	4934379	2011	Cambodia	9:d:	S. Typhi	1	1	1	1	1	1	1	1	1	1	1	1	1	1
GCA_001359155.1	9870_8_69	BC2011-1683	4934151	2011	Cambodia	9:d:	S. Typhi	1	1	1	1	1	1	1	1	1	1	1	1	1	1
GCA_001359175.1	10060_5_2	2008-003680	4932178	2012	Cambodia	9:d:	S. Typhi	1	1	1	1	1	1	1	1	1	1	1	1	1	1
GCA_001359215.1	10060_5_41	A252	4732852	2011	Indonesia	9:d:	S. Typhi	1	1	1	1	1	1	1	1	1	1	1	1	1	1
GCA_001359235.1	10060_5_44	A255	4732663	2011	Indonesia	9:d:	S. Typhi	1	1	1	1	1	1	1	1	1	1	1	1	1	1
GCA_001359255.1	10060_5_47	A258	4733200	2009	Indonesia	9:d:	S. Typhi	1	1	1	1	1	1	1	1	1	1	1	1	1	1
GCA_001359275.1	10060_5_50	A262	4803972	2010	Indonesia	9:d:	S. Typhi	1	1	1	1	1	1	1	1	1	1	1	1	1	1
GCA_001359295.1	10060_5_59	103643	4719687	2011	Fiji	9:d:	S. Typhi	1	1	1	1	1	1	1	1	1	1	1	1	1	1
GCA_001359315.1	10060_5_62	107364	4721647	2012	Fiji	9:d:	S. Typhi	1	1	1	1	1	1	1	1	1	1	1	1	1	1
GCA_001359355.1	10060_5_71	B1472	4721089	2012	Fiji	9:d:	S. Typhi	1	1	1	1	1	1	1	1	1	1	1	1	1	1
GCA_001359375.1	10060_5_80	B2667	4721529	2008	Fiji	9:d:	S. Typhi	1	1	1	1	1	1	1	1	1	1	1	1	1	1
GCA_001359395.1	10060_5_86	W794	4719782	2012	Fiji	9:d:	S. Typhi	1	1	1	1	1	1	1	1	1	1	1	1	1	1
GCA_001359415.1	10060_5_89	1404	4829578	2011	Bangladesh	9:d:	S. Typhi	1	1	1	1	1	1	1	1	1	1	1	1	1	1
GCA_001359435.1	10071_3_6	TY029	4739252	2012	Bangladesh	9:d:	S. Typhi	1	1	1	1	1	1	1	1	1	1	1	1	1	1
GCA_001359455.1	10071_3_15	TY138	4738713	2012	Bangladesh	9:d:	S. Typhi	1	1	1	1	1	1	1	1	1	1	1	1	1	1
GCA_001359475.1	10071_3_30	237091	4697849	2007	South Africa	9:d:	S. Typhi	1	1	1	1	1	1	1	1	1	1	1	1	1	1
GCA_001359495.1	10071_3_54	410323	4738044	2009	South Africa	9:d:	S. Typhi	1	1	1	1	1	1	1	1	1	1	1	1	1	1
GCA_001359515.1	10071_3_63	363192	4738889	2009	South Africa	9:d:	S. Typhi	1	1	1	1	1	1	1	1	1	1	1	1	1	1
GCA_001359535.1	9953_5_18	A285	4732757	2010	Indonesia	9:d:	S. Typhi	1	1	1	1	1	1	1	1	1	1	1	1	1	1
GCA_001359555.1	9870_8_2	2008-002399	4933663	2008	Cambodia	9:d:	S. Typhi	1	1	1	1	1	1	1	1	1	1	1	1	1	1
GCA_001359575.1	9870_8_23	2010-005872	4936660	2010	Cambodia	9:d:	S. Typhi	1	1	1	1	1	1	1	1	1	1	1	1	1	1
GCA_001359595.1	9870_8_35	2010-009987	4931762	2010	Cambodia	9:d:	S. Typhi	1	1	1	1	1	1	1	1	1	1	1	1	1	1
GCA_001359615.1	9953_5_60	A399	4737115	2009	Indonesia	9:d:	S. Typhi	1	1	1	1	1	1	1	1	1	1	1	1	1	1
GCA_001359635.1	9953_5_93	LNT722	4742761	2008	Laos	9:d:	S. Typhi	1	1	1	1	1	1	1	1	1	1	1	1	1	1
GCA_001359655.1	10060_6_3	LNT899	4696631	2009	Laos	9:d:	S. Typhi	1	1	1	1	1	1	1	1	1	1	1	1	1	1
GCA_001359675.1	10060_6_6	SV108	4739012	2008	Laos	9:d:	S. Typhi	1	1	1	1	1	1	1	1	1	1	1	1	1	1
GCA_001359695.1	10060_6_15	SV500	4717922	2010	Laos	9:d:	S. Typhi	1	1	1	1	1	1	1	1	1	1	1	1	1	1
GCA_001359715.1	9870_8_50	01-2011-000309	4932712	2011	Cambodia	9:d:	S. Typhi	1	1	1	1	1	1	1	1	1	1	1	1	1	1
GCA_001359735.1	9870_8_53	2005-011215	4932615	2011	Cambodia	9:d:	S. Typhi	1	1	1	1	1	1	1	1	1	1	1	1	1	1
GCA_001359755.1	9870_8_56	2011-007660	4932645	2011	Cambodia	9:d:	S. Typhi	1	1	1	1	1	1	1	1	1	1	1	1	1	1
GCA_001359775.1	9870_8_71	2011-018938	4932970	2012	Cambodia	9:d:	S. Typhi	1	1	1	1	1	1	1	1	1	1	1	1	1	1
GCA_001359795.1	9870_8_77	2012-008606	4933570	2012	Cambodia	9:d:	S. Typhi	1	1	1	1	1	1	1	1	1	1	1	1	1	1
GCA_001359815.1	9870_8_80	01-2010-005183	4934174	2012	Cambodia	9:d:	S. Typhi	1	1	1	1	1	1	1	1	1	1	1	1	1	1
GCA_001359835.1	10060_6_24	UI12162	4699422	2008	Laos	9:d:	S. Typhi	1	1	1	1	1	1	1	1	1	1	1	1	1	1
GCA_001359855.1	10060_6_30	UI14598	4708406	2009	Laos	9:d:	S. Typhi	1	1	1	1	1	1	1	1	1	1	1	1	1	1
GCA_001359875.1	10060_6_48	UI3930	4742764	2003	Laos	9:d:	S. Typhi	1	1	1	1	1	1	1	1	1	1	1	1	1	1
GCA_001359895.1	10060_6_51	UI4692	4707798	2004	Laos	9:d:	S. Typhi	1	1	1	1	1	1	1	1	1	1	1	1	1	1
GCA_001359915.1	10060_6_60	UI5669	4730410	2004	Laos	9:d:	S. Typhi	1	1	1	1	1	1	1	1	1	1	1	1	1	1
GCA_001359935.1	10060_6_69	60434	4708754	2006	Tanzania	9:d:	S. Typhi	1	1	1	1	1	1	1	1	1	1	1	1	1	1
GCA_001359955.1	10060_6_72	129-0289-M	4790636	2008	Tanzania	9:d:	S. Typhi	1	1	1	1	1	1	1	1	1	1	1	1	1	1
GCA_001359975.1	10060_5_16	A156	4710963	2007	Indonesia	9:d:	S. Typhi	1	1	1	1	1	1	1	1	1	1	1	1	1	1
GCA_001359995.1	10060_5_22	A174	4732581	2011	Indonesia	9:d:	S. Typhi	1	1	1	1	1	1	1	1	1	1	1	1	1	1
GCA_001360015.1	10060_5_34	A244	4710402	2011	Indonesia	9:d:	S. Typhi	1	1	1	1	1	1	1	1	1	1	1	1	1	1
GCA_001360035.1	10060_5_37	A247	4739766	2010	Indonesia	9:d:	S. Typhi	1	1	1	1	1	1	1	1	1	1	1	1	1	1
GCA_001360055.1	10060_5_49	A261	4804232	2009	Indonesia	9:d:	S. Typhi	1	1	1	1	1	1	1	1	1	1	1	1	1	1
GCA_001360075.1	10060_5_58	102196	4720991	2011	Fiji	9:d:	S. Typhi	1	1	1	1	1	1	1	1	1	1	1	1	1	1
GCA_001360095.1	10060_5_61	107123	4706739	2012	Fiji	9:d:	S. Typhi	1	1	1	1	1	1	1	1	1	1	1	1	1	1
GCA_001360115.1	10060_6_84	62717	4699162	2006	Tanzania	9:d:	S. Typhi	1	0	1	1	1	1	1	1	1	1	1	1	1	1
GCA_001360135.1	10060_6_90	H094420550	4852550	2009	Iraq	9:d:	S. Typhi	1	1	1	1	1	1	1	1	1	1	1	1	1	1
GCA_001360155.1	10060_5_64	108910	4718511	2012	Fiji	9:d:	S. Typhi	1	1	1	1	1	1	1	1	1	1	1	1	1	1
GCA_001360175.1	10060_5_73	B1502	4720946	2012	Fiji	9:d:	S. Typhi	1	1	1	1	1	1	1	1	1	1	1	1	1	1
GCA_001360195.1	10060_5_82	B4387	4720391	2008	Fiji	9:d:	S. Typhi	1	1	1	1	1	1	1	1	1	1	1	1	1	1
GCA_001360215.1	10060_5_88	1154	4704526	2011	Bangladesh	9:d:	S. Typhi	1	1	1	1	1	1	1	1	1	1	1	1	1	1
GCA_001360235.1	10060_5_93	1703	4845821	2008	Bangladesh	9:d:	S. Typhi	1	1	1	1	1	1	1	1	1	1	1	1	1	1
GCA_001360255.1	10071_3_17	TY529	4757036	2012	Bangladesh	9:d:	S. Typhi	1	1	1	1	1	1	1	1	1	1	1	1	1	1
GCA_001360275.1	10071_3_23	155749	4684005	2006	South Africa	9:d:	S. Typhi	1	1	1	1	1	1	1	1	1	1	1	1	1	1
GCA_001360295.1	10071_3_26	1647901	4744216	2005	South Africa	9:d:	S. Typhi	1	1	1	1	1	1	1	1	1	1	1	1	1	1
GCA_001360315.1	10071_3_71	634660	4694707	2012	South Africa	9:d:	S. Typhi	1	1	1	1	1	1	1	1	1	1	1	1	1	1
GCA_001360335.1	10071_3_86	A128	4683539	2008	Indonesia	9:d:	S. Typhi	0	1	1	1	1	1	1	1	1	1	1	1	1	1
GCA_001360355.1	9953_5_41	A368	4737755	2009	Indonesia	9:d:	S. Typhi	1	1	1	1	1	1	1	1	1	1	1	1	1	1
GCA_001360375.1	9953_5_50	A379	4734046	2010	Indonesia	9:d:	S. Typhi	1	1	1	1	1	1	1	1	1	1	1	1	1	1
GCA_001360395.1	9953_5_53	A385	4734749	2012	Indonesia	9:d:	S. Typhi	1	1	1	1	1	1	1	1	1	1	1	1	1	1
GCA_001360415.1	9953_5_74	LNT1426	4744134	2010	Laos	9:d:	S. Typhi	1	1	1	1	1	1	1	1	1	1	1	1	1	1
GCA_001360435.1	9953_5_77	LNT1516	4699107	2010	Laos	9:d:	S. Typhi	1	1	1	1	1	1	1	1	1	1	1	1	1	1
GCA_001360455.1	10060_6_8	SV171	4737891	2009	Laos	9:d:	S. Typhi	1	1	1	1	1	1	1	1	1	1	1	1	1	1
GCA_001360475.1	9870_8_7	2003-016955	4932945	2008	Cambodia	9:d:	S. Typhi	1	1	1	1	1	1	1	1	1	1	1	1	1	1
GCA_001360495.1	9870_8_10	2008-006300	4819679	2008	Cambodia	9:d:	S. Typhi	1	1	1	1	1	1	1	1	1	1	1	1	1	1
GCA_001360515.1	9870_8_13	2008-002960	4932516	2009	Cambodia	9:d:	S. Typhi	1	1	1	1	1	1	1	1	1	1	1	1	1	1
GCA_001360535.1	9870_8_22	2010-011361	4723558	2010	Cambodia	9:d:	S. Typhi	1	1	1	1	1	1	1	1	1	1	1	1	1	1
GCA_001360555.2	2010_7898	2010-007898	4783440	2010	Cambodia	9:d:	S. Typhi	1	1	1	1	1	1	1	1	1	1	1	1	1	1
GCA_001360575.1	9870_8_49	01-2011-000113	4934571	2011	Cambodia	9:d:	S. Typhi	1	1	1	1	1	1	1	1	1	1	1	1	1	1
GCA_001360595.1	9870_8_55	01-2011-001522	4932245	2011	Cambodia	9:d:	S. Typhi	1	1	1	1	1	1	1	1	1	1	1	1	1	1
GCA_001360615.1	9870_8_58	2011-007930	4723258	2011	Cambodia	9:d:	S. Typhi	1	1	1	1	1	1	1	1	1	1	1	1	1	1
GCA_001360635.1	9870_8_67	BC2011-1534	4947197	2011	Cambodia	9:d:	S. Typhi	1	1	1	1	1	1	1	1	1	1	1	1	1	1
GCA_001360655.1	9870_8_73	01-2010-002043	4933642	2012	Cambodia	9:d:	S. Typhi	1	1	1	1	1	1	1	1	1	1	1	1	1	1
GCA_001360675.1	9870_8_91	2012-009913	4933469	2012	Cambodia	9:d:	S. Typhi	1	1	1	1	1	1	1	1	1	1	1	1	1	1
GCA_001360695.1	10060_5_9	A143	4730257	2008	Indonesia	9:d:	S. Typhi	1	1	1	1	1	1	1	1	1	1	1	1	1	1
GCA_001360715.1	10060_5_12	A150	4710251	2006	Indonesia	9:d:	S. Typhi	1	1	1	1	1	1	1	1	1	1	1	1	1	1
GCA_001360735.1	10060_5_15	A155	4733016	2006	Indonesia	9:d:	S. Typhi	1	1	1	1	1	1	1	1	1	1	1	1	1	1
GCA_001360755.1	10060_5_18	A160	4731472	2006	Indonesia	9:d:	S. Typhi	1	1	1	1	1	1	1	1	1	1	1	1	1	1
GCA_001360775.1	10060_5_24	A180	4593825	2009	Indonesia	9:d:	S. Typhi	-1	-1	-1	-1	-1	-1	-1	-1	-1	-1	1	1	1	1
GCA_001360795.1	10060_5_30	A239	4722519	2009	Indonesia	9:d:	S. Typhi	1	1	1	1	1	1	1	1	1	1	1	1	1	1
GCA_001360815.1	10060_5_33	A243	4732429	2011	Indonesia	9:d:	S. Typhi	1	1	1	1	1	1	1	1	1	1	1	1	1	1
GCA_001360835.1	10060_5_42	A253	4803273	2009	Indonesia	9:d:	S. Typhi	1	1	1	1	1	1	1	1	1	1	1	1	1	1
GCA_001360855.1	10060_5_48	A259	4734176	2010	Indonesia	9:d:	S. Typhi	1	1	1	1	1	1	1	1	1	1	1	1	1	1
GCA_001360875.1	10060_5_60	106774	4719593	2012	Fiji	9:d:	S. Typhi	1	1	1	1	1	1	1	1	1	1	1	1	1	1
GCA_001360895.1	10060_5_63	108891	4719305	2012	Fiji	9:d:	S. Typhi	1	1	1	1	1	1	1	1	1	1	1	1	1	1
GCA_001360915.1	10060_5_78	B1616	4721493	2012	Fiji	9:d:	S. Typhi	1	1	1	1	1	1	1	1	1	1	1	1	1	1
GCA_001360935.1	10060_5_81	B4381	4722505	2008	Fiji	9:d:	S. Typhi	1	1	1	1	1	1	1	1	1	1	1	1	1	1
GCA_001360955.1	10060_5_90	1499	4850642	2011	Bangladesh	9:d:	S. Typhi	1	1	1	1	1	1	1	1	1	1	1	1	1	1
GCA_001360975.1	10060_5_92	1607	4815001	2011	Bangladesh	9:d:	S. Typhi	1	1	1	1	1	1	1	1	1	1	1	1	1	1
GCA_001360995.1	10071_3_1	1738	4813993	2012	Bangladesh	9:d:	S. Typhi	1	1	1	1	1	1	1	1	1	1	1	1	1	1
GCA_001361015.1	10071_3_7	TY032	4738209	2012	Bangladesh	9:d:	S. Typhi	1	1	1	1	1	1	1	1	1	1	1	1	1	1
GCA_001361035.1	10071_3_13	TY121	4846458	2012	Bangladesh	9:d:	S. Typhi	1	1	1	1	1	1	1	1	1	1	1	1	1	1
GCA_001361055.1	10071_3_16	TY524	4738369	2012	Bangladesh	9:d:	S. Typhi	1	1	1	1	1	1	1	1	1	1	1	1	1	1
GCA_001361075.2	Ty585	TY585	4902553	2012	Bangladesh	9:d:	S. Typhi	1	1	1	1	1	1	1	1	1	1	1	1	1	1
GCA_001361095.1	10071_3_25	175806	4697007	2006	South Africa	9:d:	S. Typhi	1	1	1	1	1	1	1	1	1	1	1	1	1	1
GCA_001361115.1	10071_3_28	1025617	4732812	2004	South Africa	9:d:	S. Typhi	1	1	1	1	1	1	1	1	1	1	1	1	1	1
GCA_001361135.1	10071_3_43	1650362	4696147	2005	South Africa	9:d:	S. Typhi	1	1	1	1	1	1	1	1	1	1	1	1	1	1
GCA_001361155.1	10071_3_55	542825	4781179	2011	South Africa	9:d:	S. Typhi	1	1	1	1	1	1	1	1	1	1	1	1	1	1
GCA_001361175.1	9953_5_46	A375	4608517	2005	Indonesia	9:d:	S. Typhi	-1	-1	-1	-1	-1	-1	-1	-1	-1	-1	1	1	1	1
GCA_001361195.1	9953_5_52	A382	4608216	2009	Indonesia	9:d:	S. Typhi	-1	-1	-1	-1	-1	-1	-1	-1	-1	-1	1	1	1	1
GCA_001361215.1	9953_5_58	A395	4733448	2009	Indonesia	9:d:	S. Typhi	1	1	1	1	1	1	1	1	1	1	1	1	1	1
GCA_001361235.1	9953_5_70	LNT1367-3	4716805	2010	Laos	9:d:	S. Typhi	1	1	1	1	1	1	1	1	1	1	1	1	1	1
GCA_001361255.1	9953_5_82	LNT330	4793537	2008	Laos	9:d:	S. Typhi	1	1	1	1	1	1	1	1	1	1	1	1	1	1
GCA_001361275.1	9953_5_88	LNT662	4722959	2008	Laos	9:d:	S. Typhi	1	1	1	1	1	1	1	1	1	1	1	1	1	1
GCA_001361295.1	10060_6_4	LPB866	4723221	2008	Laos	9:d:	S. Typhi	1	1	1	1	1	1	1	1	1	1	1	1	1	1
GCA_001361315.1	10060_6_7	SV170	4737390	2009	Laos	9:d:	S. Typhi	1	1	1	1	1	1	1	1	1	1	1	1	1	1
GCA_001361335.1	10060_6_10	SV200	4699513	2009	Laos	9:d:	S. Typhi	1	1	1	1	1	1	1	1	1	1	1	1	1	1
GCA_001361355.1	10060_6_13	SV430	4708972	2009	Laos	9:d:	S. Typhi	1	1	1	1	1	1	1	1	1	1	1	1	1	1
GCA_001361375.1	10060_6_19	UI10006	4768539	2007	Laos	9:d:	S. Typhi	1	1	1	1	1	1	1	1	1	1	1	1	1	1
GCA_001361395.1	10060_6_25	UI13529-2	4741941	2009	Laos	9:d:	S. Typhi	1	1	1	1	1	1	1	1	1	1	1	1	1	1
GCA_001361415.1	10060_6_31	UI15075	4920948	2008	Laos	9:d:	S. Typhi	1	1	1	1	1	1	1	1	1	1	1	1	1	1
GCA_001361435.1	10060_6_40	UI3564	4722478	2003	Laos	9:d:	S. Typhi	1	1	1	1	1	1	1	1	1	1	1	1	1	1
GCA_001361455.1	10060_6_43	UI3744	4742086	2003	Laos	9:d:	S. Typhi	1	1	1	1	1	1	1	1	1	1	1	1	1	1
GCA_001361475.1	10060_6_49	UI4389	4933950	2003	Laos	9:d:	S. Typhi	1	1	1	1	1	1	1	1	1	1	1	1	1	1
GCA_001361495.1	10060_6_55	UI5154	4932163	2004	Laos	9:d:	S. Typhi	1	1	1	1	1	1	1	1	1	1	1	1	1	1
GCA_001361515.1	10060_6_58	UI5446	4743838	2004	Laos	9:d:	S. Typhi	1	1	1	1	1	1	1	1	1	1	1	1	1	1
GCA_001361535.1	10060_6_61	UI5685-2	4731762	2004	Laos	9:d:	S. Typhi	1	1	1	1	1	1	1	1	1	1	1	1	1	1
GCA_001361555.1	10060_6_64	UX309	4743509	2009	Laos	9:d:	S. Typhi	1	1	1	1	1	1	1	1	1	1	1	1	1	1
GCA_001361575.1	10060_6_67	XK1684	4699608	2010	Laos	9:d:	S. Typhi	1	1	1	1	1	1	1	1	1	1	1	1	1	1
GCA_001361595.1	10060_6_88	H104280445	4851267	2010	Iraq	9:d:	S. Typhi	1	1	1	1	1	1	1	1	1	1	1	1	1	1
GCA_001361615.1	10071_8_18	Gen-0018	4826552	2012	Samoa	9:d:	S. Typhi	1	1	1	1	1	1	1	1	1	1	1	1	1	1
GCA_001361635.1	10071_8_24	Gen-0024	4722250	2012	Samoa	9:d:	S. Typhi	1	1	1	1	1	1	1	1	1	1	1	1	1	1
GCA_001361655.1	10071_8_42	Gen-0042	4826249	2012	Samoa	9:d:	S. Typhi	1	1	1	1	1	1	1	1	1	1	1	1	1	1
GCA_001361675.1	10071_8_69	2010K-0530	4931404	2007	Kenya	9:d:	S. Typhi	1	1	1	1	1	1	1	1	1	1	1	1	1	1
GCA_001361695.1	10209_5_46	UI247	4933317	2000	Laos	9:d:	S. Typhi	1	1	1	1	1	1	1	1	1	1	1	1	1	1
GCA_001361715.1	10209_5_52	UI3146	4718403	2002	Laos	9:d:	S. Typhi	1	1	1	1	1	1	1	1	1	1	1	1	1	1
GCA_001361735.1	10209_5_61	UI473	4935590	2000	Laos	9:d:	S. Typhi	1	1	1	1	1	1	1	1	1	1	1	1	1	1
GCA_001361755.1	10071_8_1	Gen-0001	4826452	2012	Samoa	9:d:	S. Typhi	1	1	1	1	1	1	1	1	1	1	1	1	1	1
GCA_001361775.1	10071_8_79	2010K-0509	4725696	2007	Kenya	9:d:	S. Typhi	1	1	1	1	1	1	1	1	1	1	1	1	1	1
GCA_001361795.1	10209_5_2	2007-001619	4933034	2007	Cambodia	9:d:	S. Typhi	1	1	1	1	1	1	1	1	1	1	1	1	1	1
GCA_001361815.1	10209_5_26	LNT358	4768057	2000	Laos	9:d:	S. Typhi	1	1	1	1	1	1	1	1	1	1	1	1	1	1
GCA_001361835.1	10209_5_32	UI1954-2/3	4700979	2002	Laos	9:d:	S. Typhi	1	1	1	1	1	1	1	1	1	1	1	1	1	1
GCA_001361855.1	10071_8_2	Gen-0002	4826829	2012	Samoa	9:d:	S. Typhi	1	1	1	1	1	1	1	1	1	1	1	1	1	1
GCA_001361875.1	10071_8_38	Gen-0038	4824785	2012	Samoa	9:d:	S. Typhi	1	1	1	1	1	1	1	1	1	1	1	1	1	1
GCA_001361895.1	10071_8_53	Gen-0053	4827143	2012	Samoa	9:d:	S. Typhi	1	1	1	1	1	1	1	1	1	1	1	1	1	1
GCA_001361915.1	10071_8_56	Gen-0056	4721404	2012	Samoa	9:d:	S. Typhi	1	1	1	1	1	1	1	1	1	1	1	1	1	1
GCA_001361935.1	10209_5_3	2001-102645	4836561	2007	Cambodia	9:d:	S. Typhi	1	1	1	1	1	1	1	1	1	1	1	1	1	1
GCA_001361955.1	10209_5_18	2007-024758	4724091	2007	Cambodia	9:d:	S. Typhi	1	1	1	1	1	1	1	1	1	1	1	1	1	1
GCA_001361975.1	10209_5_21	LNT 08	4743588	2001	Laos	9:d:	S. Typhi	1	1	1	1	1	1	1	1	1	1	1	1	1	1
GCA_001361995.1	10209_5_27	UI1059	4948344	2001	Laos	9:d:	S. Typhi	1	1	1	1	1	1	1	1	1	1	1	1	1	1
GCA_001362015.1	10209_5_42	UI2152	4734387	2002	Laos	9:d:	S. Typhi	1	1	1	1	1	1	1	1	1	1	1	1	1	1
GCA_001362035.1	10209_5_54	UI3151	4719059	2002	Laos	9:d:	S. Typhi	1	1	1	1	1	1	1	1	1	1	1	1	1	1
GCA_001362055.1	10349_1_10	ERL032330	4828778	2003	India	9:d:	S. Typhi	1	1	1	1	1	1	1	1	1	1	1	1	1	1
GCA_001362075.1	10349_1_59	ERL103534	4724294	2010	India	9:d:	S. Typhi	1	1	1	1	1	1	1	1	1	1	1	1	1	1
GCA_001362095.2	034151_4	ERL034151	4835677	2003	Indonesia	9:d:	S. Typhi	1	1	1	1	1	1	1	1	1	1	1	1	1	1
GCA_001362115.1	10349_1_71	ERL114224	4881132	2011	India	9:d:	S. Typhi	1	1	1	1	1	1	1	1	1	1	1	1	1	1
GCA_001362135.2	11909_3	ERL11909	4759919	2011	Mexico	9:d:	S. Typhi	1	1	1	1	1	1	1	1	1	1	1	1	1	1
GCA_001362155.1	10349_1_77	ERL12680	4739209	2012	India	9:d:	S. Typhi	1	1	1	1	1	1	1	1	1	1	1	1	1	1
GCA_001362175.2	ERL12960	ERL12960	4914350	2012	India	9:d:	S. Typhi	1	1	1	1	1	1	1	1	1	1	1	1	1	1
GCA_001362195.2	H12ESR00755-001A	H12ESR00755-001A	4787723	2012	Philippines	9:d:	S. Typhi	1	1	1	1	1	1	1	1	1	1	1	1	1	1
GCA_001362215.1	10349_1_86	SGB87	4684369	1998	Kenya	9:d:	S. Typhi	1	1	1	1	1	1	1	1	1	1	1	1	1	1
GCA_001362235.1	10349_1_48	ERL094053	4715915	2009	Samoa	9:d:	S. Typhi	1	1	1	1	1	1	1	1	1	1	1	1	1	1
GCA_001362255.1	10349_1_14	ERL04140	4828388	2004	India	9:d:	S. Typhi	1	1	1	1	1	1	1	1	1	1	1	1	1	1
GCA_001362275.1	10349_1_29	ERL07264	4825914	2007	Samoa	9:d:	S. Typhi	1	1	1	1	1	1	1	1	1	1	1	1	1	1
GCA_001362295.1	10349_1_44	ERL091300	4720042	2009	Samoa	9:d:	S. Typhi	1	1	1	1	1	1	1	1	1	1	1	1	1	1
GCA_001362315.1	10349_1_95	SGB112	4718588	2004	Viet Nam	9:d:	S. Typhi	1	1	1	1	1	1	1	1	1	1	1	1	1	1
GCA_001362335.2	Ty2	SGB82	4772283	1916	Russia	9:d:	S. Typhi	1	1	1	1	1	1	1	1	1	1	1	1	1	1
GCA_001362355.1	10349_1_87	SGB88	4740118	1998	Bangladesh	9:d:	S. Typhi	1	1	1	1	1	1	1	1	1	1	1	1	1	1
GCA_001362375.1	10607_2_29	D56393	4730134	2010	Malawi	9:d:	S. Typhi	1	1	1	1	1	1	1	1	1	1	1	1	1	1
GCA_001362395.1	10426_1_1	dtc95	4929925	1994	Viet Nam	9:d:	S. Typhi	1	1	1	1	1	1	1	1	1	1	1	1	1	1
GCA_001362415.1	10426_1_55	dty1-89	4721515	1997	Viet Nam	9:d:	S. Typhi	1	1	1	1	1	1	1	1	1	1	1	1	1	1
GCA_001362435.1	10561_2_88	ty2-68	4710149	1994	Viet Nam	9:d:	S. Typhi	1	1	1	1	1	1	1	1	1	1	1	1	1	1
GCA_001362455.1	10561_2_73	dtc5	4741375	1994	Viet Nam	9:d:	S. Typhi	1	1	1	1	1	1	1	1	1	1	1	1	1	1
GCA_001362475.1	10540_1_48	ct1-105	4930272	1994	Viet Nam	9:d:	S. Typhi	1	1	1	1	1	1	1	1	1	1	1	1	1	1
GCA_001362495.1	10540_1_64	ty3-191	5028672	1997	Viet Nam	9:d:	S. Typhi	1	1	1	1	1	1	1	1	1	1	1	1	1	1
GCA_001362515.1	10540_1_27	dn145	4819525	1996	Viet Nam	9:d:	S. Typhi	1	1	1	1	1	1	1	1	1	1	1	1	1	1
GCA_001362535.1	10540_1_10	dn40	4930886	1995	Viet Nam	9:d:	S. Typhi	1	1	1	1	1	1	1	1	1	1	1	1	1	1
GCA_001362555.1	10562_2_6	MDUST134	4709271	2011	Philippines	9:d:	S. Typhi	1	1	1	1	1	1	1	1	1	1	1	1	1	1
GCA_001362575.1	10607_2_5	1005624	4743256	2010	Malawi	9:d:	S. Typhi	1	1	1	1	1	1	1	1	1	1	1	1	1	1
GCA_001362595.1	10607_1_62	2011-007188	4930381	2011	Cambodia	9:d:	S. Typhi	1	1	1	1	1	1	1	1	1	1	1	1	1	1
GCA_001362615.1	10562_2_67	MDUST377	4721294	2011	India	9:d:	S. Typhi	1	1	1	1	1	1	1	1	1	1	1	1	1	1
GCA_001362635.1	10540_1_42	dn149	4706503	1996	Viet Nam	9:d:	S. Typhi	1	1	1	1	1	1	1	1	1	1	1	1	1	1
GCA_001362655.1	10607_1_77	2011-019409	4931826	2011	Cambodia	9:d:	S. Typhi	1	1	1	1	1	1	1	1	1	1	1	1	1	1
GCA_001362675.1	10562_2_83	MDUST414	4722776	2011	India	9:d:	S. Typhi	1	1	1	1	1	1	1	1	1	1	1	1	1	1
GCA_001362695.1	10540_1_22	dn122	4798976	1996	Viet Nam	9:d:	S. Typhi	-1	-1	-1	-1	-1	-1	-1	-1	-1	-1	1	1	1	1
GCA_001362715.1	10540_1_28	dn56	4934208	1995	Viet Nam	9:d:	S. Typhi	1	1	1	1	1	1	1	1	1	1	1	1	1	1
GCA_001362735.1	10562_2_79	MDUST400	4753904	2012	India	9:d:	S. Typhi	1	1	1	1	1	1	1	1	1	1	1	1	1	1
GCA_001362755.1	10426_1_10	dtc102	4722024	1994	Viet Nam	9:d:	S. Typhi	1	1	1	1	1	1	1	1	1	1	1	1	1	1
GCA_001362775.1	10426_1_40	dty1-75	5029305	1997	Viet Nam	9:d:	S. Typhi	1	1	1	1	1	1	1	1	1	1	1	1	1	1
GCA_001362795.1	10426_1_28	dtc71	4931712	1994	Viet Nam	9:d:	S. Typhi	1	1	1	1	1	1	1	1	1	1	1	1	1	1
GCA_001362835.1	10561_2_82	ty2-122	4932914	1994	Viet Nam	9:d:	S. Typhi	1	1	1	1	1	1	1	1	1	1	1	1	1	1
GCA_001362855.1	10426_1_49	ct1-23	4931862	1993	Viet Nam	9:d:	S. Typhi	1	1	1	1	1	1	1	1	1	1	1	1	1	1
GCA_001362875.1	10540_1_12	dn126	4818375	1996	Viet Nam	9:d:	S. Typhi	1	1	1	1	1	1	1	1	1	1	1	1	1	1
GCA_001362895.1	10540_1_70	ty3-194	5028212	1997	Viet Nam	9:d:	S. Typhi	1	1	1	1	1	1	1	1	1	1	1	1	1	1
GCA_001362915.1	10561_2_71	dtc131	4780812	1995	Viet Nam	9:d:	S. Typhi	1	1	1	1	1	1	1	1	1	1	1	1	1	1
GCA_001362935.1	10493_1_69	MDUST321	4720751	1983	Fiji	9:d:	S. Typhi	1	1	1	1	1	1	1	1	1	1	1	1	1	1
GCA_001362955.1	10541_2_47	MDUST333	4736052	1992	Papua New Guinea	9:d:	S. Typhi	1	1	1	1	1	1	1	1	1	1	1	1	1	1
GCA_001362975.1	10608_2_67	2011-008969	4932531	2012	Cambodia	9:d:	S. Typhi	1	1	1	1	1	1	1	1	1	1	1	1	1	1
GCA_001362995.1	10540_1_85	ty2-105	4931096	1994	Viet Nam	9:d:	S. Typhi	1	1	1	1	1	1	1	1	1	1	1	1	1	1
GCA_001363015.1	10561_2_19	np11	4721602	2011	Nepal	9:d:	S. Typhi	1	1	1	1	1	1	1	1	1	1	1	1	1	1
GCA_001363035.1	10541_2_52	MDUST344	4721556	1985	Fiji	9:d:	S. Typhi	1	1	1	1	1	1	1	1	1	1	1	1	1	1
GCA_001363055.1	10540_1_35	dn22	4933770	1995	Viet Nam	9:d:	S. Typhi	1	1	1	1	1	1	1	1	1	1	1	1	1	1
GCA_001363075.1	10426_1_60	dty1-58	4810628	1995	Viet Nam	9:d:	S. Typhi	1	1	1	1	1	1	1	1	1	1	1	1	1	1
GCA_001363095.1	10608_2_12	2010-018118	4935964	2010	Cambodia	9:d:	S. Typhi	1	1	1	1	1	1	1	1	1	1	1	1	1	1
GCA_001363115.1	10540_1_34	dn178	4817962	1996	Viet Nam	9:d:	S. Typhi	1	1	1	1	1	1	1	1	1	1	1	1	1	1
GCA_001363135.1	10562_2_33	MDUST251	4740603	2010	Pakistan	9:d:	S. Typhi	1	1	1	1	1	1	1	1	1	1	1	1	1	1
GCA_001363155.1	10540_1_29	dtc115	4926637	1995	Viet Nam	9:d:	S. Typhi	1	1	1	1	1	1	1	1	1	1	1	1	1	1
GCA_001363175.1	10426_1_95	ty2-104	4930531	1994	Viet Nam	9:d:	S. Typhi	1	1	1	1	1	1	1	1	1	1	1	1	1	1
GCA_001363195.1	10426_1_59	dty1-91	4819538	1997	Viet Nam	9:d:	S. Typhi	1	1	1	1	1	1	1	1	1	1	1	1	1	1
GCA_001363215.1	10426_1_52	ty3-212	4720581	1997	Viet Nam	9:d:	S. Typhi	1	1	1	1	1	1	1	1	1	1	1	1	1	1
GCA_001363235.1	10561_2_3	np94	4730308	2011	Nepal	9:d:	S. Typhi	1	1	1	1	1	1	1	1	1	1	1	1	1	1
GCA_001363255.1	10607_1_45	2008-010439	4818255	2008	Cambodia	9:d:	S. Typhi	1	1	1	1	1	1	1	1	1	1	1	1	1	1
GCA_001363275.1	10426_1_31	dn28	4721651	1995	Viet Nam	9:d:	S. Typhi	1	1	1	1	1	1	1	1	1	1	1	1	1	1
GCA_001363295.1	10540_1_54	ipt51	5028628	1997	Viet Nam	9:d:	S. Typhi	1	1	1	1	1	1	1	1	1	1	1	1	1	1
GCA_001363315.1	10426_1_43	as16	4729562	1998	Viet Nam	9:d:	S. Typhi	1		1	1	1	1	1	1	1	1	1	1	1	1
GCA_001363335.1	10540_1_19	dn182	4932593	1996	Viet Nam	9:d:	S. Typhi	1	1	1	1	1	1	1	1	1	1	1	1	1	1
GCA_001363355.1	10562_2_15	MDUST171	4880102	2011	India	9:d:	S. Typhi	1	1	1	1	1	1	1	1	1	1	1	1	1	1
GCA_001363375.1	10608_2_18	01-2011-000664	4932626	2011	Cambodia	9:d:	S. Typhi	1	1	1	1	1	1	1	1	1	1	1	1	1	1
GCA_001363395.1	10541_2_3	MDUST114	4720677	2009	Samoa	9:d:	S. Typhi	1	1	1	1	1	1	1	1	1	1	1	1	1	1
GCA_001363415.1	10561_2_76	ct1-13	4932080	1993	Viet Nam	9:d:	S. Typhi	1	1	1	1	1	1	1	1	1	1	1	1	1	1
GCA_001363435.1	10607_1_73	2011-015914	4932779	2011	Cambodia	9:d:	S. Typhi	1	1	1	1	1	1	1	1	1	1	1	1	1	1
GCA_001363455.1	10426_1_69	ty2-17	5037478	1993	Viet Nam	9:d:	S. Typhi	1	1	1	1	1	1	1	1	1	1	1	1	1	1
GCA_001363475.1	10608_2_63	2012-015146	4932723	2012	Cambodia	9:d:	S. Typhi	1	1	1	1	1	1	1	1	1	1	1	1	1	1
GCA_001363495.1	10540_1_94	ty2-154	4930898	1994	Viet Nam	9:d:	S. Typhi	1	1	1	1	1	1	1	1	1	1	1	1	1	1
GCA_001363515.1	10493_1_16	MDUST150	4699212	2012	Indonesia	9:d:	S. Typhi	1	1	1	1	1	1	1	1	1	1	1	1	1	1
GCA_001363535.1	10561_2_47	SGB113	4591611	1998	Viet Nam	9:d:	S. Typhi	-1	-1	-1	-1	-1	-1	-1	-1	-1	-1	1	1	1	1
GCA_001363555.1	10608_2_11	2010-015926	4925191	2010	Cambodia	9:d:	S. Typhi	1	1	1	1	1	1	1	1	1	1	1	1	1	1
GCA_001363575.1	10426_1_88	ty2-153	5061635	1994	Viet Nam	9:d:	S. Typhi	1	1	1	1	1	1	1	1	1	1	1	1	1	1
GCA_001363595.1	10492_1_30	MDUST211	4833345	2011	India	9:d:	S. Typhi	1	1	1	1	1	1	1	1	1	1	1	1	1	1
GCA_001363615.1	10540_1_60	ty3-254	5028274	1998	Viet Nam	9:d:	S. Typhi	1	1	1	1	1	1	1	1	1	1	1	1	1	1
GCA_001363635.1	10562_2_43	MDUST275	4736574	1992	Papua New Guinea	9:d:	S. Typhi	1	1	1	1	1	1	1	1	1	1	1	1	1	1
GCA_001363655.1	10426_1_19	dn10	4926397	1995	Viet Nam	9:d:	S. Typhi	1	1	1	1	1	1	1	1	1	1	1	1	1	1
GCA_001363675.1	10541_2_38	MDUST316	4721356	1982	Fiji	9:d:	S. Typhi	1	1	1	1	1	1	1	1	1	1	1	1	1	1
GCA_001363695.1	10561_2_35	3653/3	4685974	2011	Democratic Republic of the Congo	9:d:	S. Typhi	1	1	1	1	1	1	1	1	1	1	1	1	1	1
GCA_001363715.1	10540_1_49	ty3-202	5029261	1997	Viet Nam	9:d:	S. Typhi	1	1	1	1	1	1	1	1	1	1	1	1	1	1
GCA_001363735.1	10426_1_85	ty2-150	4818282	1994	Viet Nam	9:d:	S. Typhi	1	1	1	1	1	1	1	1	1	1	1	1	1	1
GCA_001363755.1	10561_2_90	ty2-69	4715957	1994	Viet Nam	9:d:	S. Typhi	1	1	1	1	1	1	1	1	1	1	1	1	1	1
GCA_001363775.1	10426_1_23	dtc138	5028850	1995	Viet Nam	9:d:	S. Typhi	1	1	1	1	1	1	1	1	1	1	1	1	1	1
GCA_001363795.1	10561_2_86	ty2-124	4931922	1994	Viet Nam	9:d:	S. Typhi	1	1	1	1	1	1	1	1	1	1	1	1	1	1
GCA_001363815.1	10540_1_45	dtc90	4931036	1994	Viet Nam	9:d:	S. Typhi	1	1	1	1	1	1	1	1	1	1	1	1	1	1
GCA_001363835.1	10607_2_20	1003078	4720000	2010	Malawi	9:d:	S. Typhi	1	1	1	1	1	1	1	1	1	1	1	1	1	1
GCA_001363855.1	10426_1_14	dn15	4931376	1995	Viet Nam	9:d:	S. Typhi	1	1	1	1	1	1	1	1	1	1	1	1	1	1
GCA_001363875.1	10540_1_76	ty3-197	4722051	1997	Viet Nam	9:d:	S. Typhi	1	1	1	1	1	1	1	1	1	1	1	1	1	1
GCA_001363895.1	10540_1_78	ct1-69	4932519	1994	Viet Nam	9:d:	S. Typhi	1	1	1	1	1	1	1	1	1	1	1	1	1	1
GCA_001363915.1	10562_2_49	MDUST338	4734872	1993	Papua New Guinea	9:d:	S. Typhi	1	1	1	1	1	1	1	1	1	1	1	1	1	1
GCA_001363935.1	10540_1_86	ty2-138	4732048	1994	Viet Nam	9:d:	S. Typhi	1	1	1	1	1	1	1	1	1	1	1	1	1
GCA_001363955.1	10426_1_38	ct1-45	4721856	1994	Viet Nam	9:d:	S. Typhi	1	1	1	1	1	1	1	1	1	1	1	1	1	1
GCA_001363975.1	10540_1_16	dn152	4932743	1996	Viet Nam	9:d:	S. Typhi	1	1	1	1	1	1	1	1	1	1	1	1	1	1
GCA_001363995.1	10608_2_36	2012-016786	4934447	2012	Cambodia	9:d:	S. Typhi	1	1	1	1	1	1	1	1	1	1	1	1	1	1
GCA_001364015.1	10426_1_35	ty2-160	4933661	1994	Viet Nam	9:d:	S. Typhi	1	1	1	1	1	1	1	1	1	1	1	1	1	1
GCA_001364035.1	10607_2_28	D55055	4696114	2010	Malawi	9:d:	S. Typhi	1	1	1	1	1	1	1	1	1	1	1	1	1	1
GCA_001364055.1	10540_1_83	ty3-199	4739223	1997	Viet Nam	9:d:	S. Typhi	1	1	1	1	1	1	1	1	1	1	1	1	1	1
GCA_001364075.1	10493_1_38	MDUST207	4854058	2010	Pakistan	9:d:	S. Typhi	1	1	1	1	1	1	1	1	1	1	1	1	1	1
GCA_001364095.1	10540_1_23	dn154	4817249	1996	Viet Nam	9:d:	S. Typhi	1	1	1	1	1	1	1	1	1	1	1	1	1	1
GCA_001364115.1	10426_1_74	ty2-144	4931771	1994	Viet Nam	9:d:	S. Typhi	1	1	1	1	1	1	1	1	1	1	1	1	1	1
GCA_001364135.1	10426_1_26	dn108	4933766	1996	Viet Nam	9:d:	S. Typhi	1	1	1	1	1	1	1	1	1	1	1	1	1	1
GCA_001364155.1	10540_1_96	ty2-119	4931836	1994	Viet Nam	9:d:	S. Typhi	1	1	1	1	1	1	1	1	1	1	1	1	1	1
GCA_001364175.1	10540_1_50	ty3-226	5029944	1997	Viet Nam	9:d:	S. Typhi	1	1	1	1	1	1	1	1	1	1	1	1	1	1
GCA_001364195.1	10493_1_52	MDUST278	4736114	2001	Papua New Guinea	9:d:	S. Typhi	1	1	1	1	1	1	1	1	1	1	1	1	0	1
GCA_001364215.1	10425_1_24	dn93	4932534	1995	Viet Nam	9:d:	S. Typhi	1	1	1	1	1	1	1	1	1		1	1	1	1
GCA_001364235.1	10607_1_75	2011-017563	4720704	2011	Cambodia	9:d:	S. Typhi	1	1	1	1	1	1	1	1	1	1	1	1	1	1
GCA_001364255.1	10607_1_51	2010-002168	4764265	2010	Cambodia	9:d:	S. Typhi	1	1	1	1	1	1	1	1	1	1	1	1	1	1
GCA_001364275.1	10608_2_5	2007-016977	4932342	2008	Cambodia	9:d:	S. Typhi	1	1	1	1	1	1	1	1	1	1	1	1	1	1
GCA_001364295.1	10540_1_8	dn51	5028002	1995	Viet Nam	9:d:	S. Typhi	1	1	1	1	1	1	1	1	1	1	1	1	1	1
GCA_001364315.1	10562_2_64	MDUST374	4721993	2011	Pakistan	9:d:	S. Typhi	1	1	1	1	1	1	1	1	1	1	1	1	1	1
GCA_001364335.1	10492_1_48	MDUST256	4735458	2010	Papua New Guinea	9:d:	S. Typhi	1	1	1	1	1	1	1	1	1	1	1	1	1	1
GCA_001364355.1	10561_2_72	dtc180	5029447	1995	Viet Nam	9:d:	S. Typhi	1	1	1	1	1	1	1	1	1	1	1	1	1	1
GCA_001364375.1	10608_2_26	2008-020523	4934678	2012	Cambodia	9:d:	S. Typhi	1	1	1	1	1	1	1	1	1	1	1	1	1	1
GCA_001364395.1	10561_2_49	H12ESR00753-001A	4825216	2012	Samoa	9:d:	S. Typhi	1	1	1	1	1	1	1	1	1	1	1	1	1	1
GCA_001364415.1	10425_1_73	ty2-108	4932489	1994	Viet Nam	9:d:	S. Typhi	1	1	1	1	1	1	1	1	1	1	1	1	1	1
GCA_001364435.1	10493_1_35	MDUST203	4714459	2010	Bangladesh	9:d:	S. Typhi	1	1	1	1	1	1	1	1	1	1	1	1	1	1
GCA_001364455.1	10426_1_2	dtc110	4931229	1994	Viet Nam	9:d:	S. Typhi	1	1	1	1	1	1	1	1	1	1	1	1	1	1
GCA_001364475.1	10541_2_15	MDUST209	4851203	2011	India	9:d:	S. Typhi	1	1	1	1	1	1	1	1	1	1	1	1	1	1
GCA_001364495.1	10540_1_58	ty2-173	4932813	1995	Viet Nam	9:d:	S. Typhi	1	1	1	1	1	1	1	1	1	1	1	1	1	1
GCA_001364515.1	10608_2_24	2009-018790	4933062	2012	Cambodia	9:d:	S. Typhi	1	1	1	1	1	1	1	1	1	1	1	1	1	1
GCA_001364535.1	10562_2_8	MDUST142	4743702	2012	India	9:d:	S. Typhi	1	1	1	1	1	1	1	1	1	1	1	1	1	1
GCA_001364555.1	10540_1_66	as250	4934448	1999	Viet Nam	9:d:	S. Typhi	1	1	1	1	1	1	1	1	1	1	1	1	1	1
GCA_001364575.1	10492_1_54	MDUST269	4722997	2011	Pakistan	9:d:	S. Typhi	1	1	1	1	1	1	1	1	1	1	1	1	1	1
GCA_001364595.1	10540_1_92	ty2-116	4932955	1994	Viet Nam	9:d:	S. Typhi	1	1	1	1	1	1	1	1	1	1	1	1	1	1
GCA_001364615.1	10561_2_8	np5	4721308	2011	Nepal	9:d:	S. Typhi	1	1	1	1	1	1	1	1	1	1	1	1	1	1
GCA_001364635.1	10426_1_94	ty2-134	5028324	1994	Viet Nam	9:d:	S. Typhi	1	1	1	1	1	1	1	1	1	1	1	1	1	1
GCA_001364655.1	10540_1_47	ty3-224	5027737	1997	Viet Nam	9:d:	S. Typhi	1	1	1	1	1	1	1	1	1	1	1	1	1	1
GCA_001364675.1	10540_1_18	dn95	4932480	1995	Viet Nam	9:d:	S. Typhi	1	1	1	1	1	1	1	1	1	1	1	1	1	1
GCA_001364695.2	Ty3_243	ty3-243	4879351	1998	Viet Nam	9:d:	S. Typhi	1	1	1	1	1	1	1	1	1	1	1	1	1	1
GCA_001364715.1	10540_1_88	ty2-106	4934089	1994	Viet Nam	9:d:	S. Typhi	1	1	1	1	1	1	1	1	1	1	1	1	1	1
GCA_001364735.1	10561_2_9	np43	4720926	2011	Nepal	9:d:	S. Typhi	1	1	1	1	1	1	1	1	1	1	1	1	1	1
GCA_001364755.1	10540_1_93	ty2-133	4941965	1994	Viet Nam	9:d:	S. Typhi	1	1	1	1	1	1	1	1	1	1	1	1	1	1
GCA_001364775.1	10492_1_85	MDUST412	4720816	2011	Nepal	9:d:	S. Typhi	1	1	1	1	1	1	1	1	1	1	1	1	1	1
GCA_001364795.1	10607_1_86	2008-011089	4930339	2012	Cambodia	9:d:	S. Typhi	1	1	1	1	1	1	1	1	1	1	1	1	1	1
GCA_001364815.1	10540_1_72	ipt83	4932594	1998	Viet Nam	9:d:	S. Typhi	1	1	1	1	1	1	1	1	1	1	1	1	1	1
GCA_001364835.1	10562_2_12	MDUST165	4708485	2011	India	9:d:	S. Typhi	1	1	1	1	1	1	1	1	1	1	1	1	1	1
GCA_001364855.1	10540_1_40	dn176	4723765	1996	Viet Nam	9:d:	S. Typhi	1	1	1	1	1	1	1	1	1	1	1	1	1	1
GCA_001364875.1	10561_2_92	ty1-30	4728303	1993	Viet Nam	9:d:	S. Typhi	1	1	1	1	1	1	1	1	1	1	1	1	1	1
GCA_001364895.1	10426_1_27	dn57	4932338	1995	Viet Nam	9:d:	S. Typhi	1	1	1	1	1	1	1	1	1	1	1	1	1	1
GCA_001364915.1	10426_1_51	dty1-88	5029534	1997	Viet Nam	9:d:	S. Typhi	1	1	1	1	1	1	1	1	1	1	1	1	1	1
GCA_001364935.1	10562_2_39	MDUST266	4721277	2011	Pakistan	9:d:	S. Typhi	1	1	1	1	1	1	1	1	1	1	1	1	1	1
GCA_001364955.1	10426_1_13	dtc3	4827809	1994	Viet Nam	9:d:	S. Typhi	1	1	1	1	1	1	1	1	1	1	1	1	1	1
GCA_001364975.1	10493_1_7	MDUST125	4822216	2011	Samoa	9:d:	S. Typhi	1	1	1	1	1	1	1	1	1	1	1	1	1	1
GCA_001364995.1	10540_1_57	dty1-80	5028837	1997	Viet Nam	9:d:	S. Typhi	1	1	1	1	1	1	1	1	1	1	1	1	1	1
GCA_001365015.1	10426_1_47	ipt79	5030688	1997	Viet Nam	9:d:	S. Typhi	1	1	1	1	1	1	1	1	1	1	1	1	1	1
GCA_001365035.1	10425_1_43	dty1-73	5030436	1997	Viet Nam	9:d:	S. Typhi	1	1	1	1	1	1	1	1	1	1	1	1	1	1
GCA_001365075.1	10561_2_77	ct1-19	4772212	1993	Viet Nam	9:d:	S. Typhi	1	1	1	1	1	1	1	1	1	1	1	1	1	1
GCA_001365095.1	10561_2_78	dty1-99	5029344	1997	Viet Nam	9:d:	S. Typhi	1	1	1	1	1	1	1	1	1	1	1	1	1	1
GCA_001365115.1	10608_2_22	2012-010742	4932646	2012	Cambodia	9:d:	S. Typhi	1	1	1	1	1	1	1	1	1	1	1	1	1	1
GCA_001365135.1	10540_1_36	dn89	4932186	1995	Viet Nam	9:d:	S. Typhi	1	1	1	1	1	1	1	1	1	1	1	1	1	1
GCA_001365155.1	10540_1_74	ty3-222	4723984	1997	Viet Nam	9:d:	S. Typhi	1	1	1	1	1	1	1	1	1	1	1	1	1	1
GCA_001365175.1	10561_2_67	dtc99	4933086	1994	Viet Nam	9:d:	S. Typhi	1	1	1	1	1	1	1	1	1	1	1	1	1	1
GCA_001365195.1	10607_2_23	BHA2QL	4741065	2013	Malawi	9:d:	S. Typhi	1	1	1	1	1	1	1	1	1	1	1	1	1	1
GCA_001365215.1	10607_2_12	1007000	4707960	2010	Malawi	9:d:	S. Typhi	1	1	1	1	1	1	1	1	1	1	1	1	1	1
GCA_001365235.1	10561_2_43	dtc122	4933419	1995	Viet Nam	9:d:	S. Typhi	1	1	1	1	1	1	1	1	1	1	1	1	1	1
GCA_001365255.1	10426_1_58	dty1-46	5016981	1995	Viet Nam	9:d:	S. Typhi	1	1	1	1	1	1	1	1	1	1	1	1	1	1
GCA_001365275.1	10607_2_56	2009-017391	4930228	2010	Cambodia	9:d:	S. Typhi	1	1	1	1	1	1	1	1	1	1	1	1	1	1
GCA_001365295.1	10540_1_65	ty3-269	5030258	1998	Viet Nam	9:d:	S. Typhi	1	1	1	1	1	1	1	1	1	1	1	1	1	1
GCA_001365315.1	10607_1_47	2005-005326	4930722	2008	Cambodia	9:d:	S. Typhi	1	1	1	1	1	1	1	1	1	1	1	1	1	1
GCA_001365335.1	10493_1_61	MDUST292	4828136	2008	Samoa	9:d:	S. Typhi	1	1	1	1	1	1	1	1	1	1	1	1	1	1
GCA_001365355.1	10492_1_13	MDUST147	4752949	2012	India	9:d:	S. Typhi	1	1	1	1	1	1	1	1	1	1	1	1	1	1
GCA_001365375.1	10608_2_16	2010-020905	4942906	2010	Cambodia	9:d:	S. Typhi	1	1	1	1	1	1	1	1	1	1	1	1	1	1
GCA_001365395.1	10561_2_50	np60	4721183	2011	Nepal	9:d:	S. Typhi	1	1	1	1	1	1	1	1	1	1	1	1	1	1
GCA_001365415.1	10426_1_11	dn163	4933349	1996	Viet Nam	9:d:	S. Typhi	1	1	1	1	1	1	1	1	1	1	1	1	1	1
GCA_001365435.1	10561_2_29	3157/3	4874524	2010	Democratic Republic of the Congo	9:d:	S. Typhi	1	1	1	1	1	1	1	1	1	1	1	1	1	1
GCA_001365455.1	10562_2_47	MDUST314	4731584	1991	Vanuatu	9:d:	S. Typhi	1	1	1	1	1	1	1	1	1	1	1	1	1	1
GCA_001365475.1	10561_2_13	np44	4722094	2011	Nepal	9:d:	S. Typhi	1	1	1	1	1	1	1	1	1	1	1	1	1	1
GCA_001365495.1	10607_2_21	D56675	4697536	2010	Malawi	9:d:	S. Typhi	1	1	1	1	1	1	1	1	1	1	1	1	1	1
GCA_001365515.1	10608_2_51	2012-011846	4724003	2012	Cambodia	9:d:	S. Typhi	1	1	1	1	1	1	1	1	1	1	1	1	1	1
GCA_001365535.1	10540_1_15	dn192	4931644	1996	Viet Nam	9:d:	S. Typhi	1	1	1	1	1	1	1	1	1	1	1	1	1	1
GCA_001365555.1	10492_1_51	MDUST259	4852555	2010	Bangladesh	9:d:	S. Typhi	1	1	1	1	1	1	1	1	1	1	1	1	1	1
GCA_001365575.1	10426_1_79	ty2-114	4931500	1994	Viet Nam	9:d:	S. Typhi	1	1	1	1	1	1	1	1	1	1	1	1	1	1
GCA_001365595.1	10607_2_7	BKQ22S	4743111	2012	Malawi	9:d:	S. Typhi	1	1	1	1	1	1	1	1	1	1	1	1	1	1
GCA_001365615.1	10493_1_45	MDUST236	4726222	2010	Thailand	9:d:	S. Typhi	1	1	1	1	1	1	1	1	1	1	1	1	1	1
GCA_001365635.1	10607_1_76	2011-019378	4930777	2011	Cambodia	9:d:	S. Typhi	1	1	1	1	1	1	1	1	1	1	1	1	1	1
GCA_001365655.1	10561_2_21	3182/3	4873720	2010	Democratic Republic of the Congo	9:d:	S. Typhi	1	1	1	1	1	1	1	1	1	1	1	1	1	1
GCA_001365675.1	10426_1_61	dty1-93	5027420	1997	Viet Nam	9:d:	S. Typhi	1	1	1	1	1	1	1	1	1	1	1	1	1	1
GCA_001365695.1	10493_1_14	MDUST140	4755133	2011	India	9:d:	S. Typhi	1	1	1	1	1	1	1	1	1	1	1	1	1	1
GCA_001365715.1	10561_2_25	np12	4739301	2011	Nepal	9:d:	S. Typhi	1	1	1	1	1	1	1	1	1	1	1	1	1	1
GCA_001365735.1	10540_1_61	ct1-66	4722841	1994	Viet Nam	9:d:	S. Typhi	1	1	1	1	1	1	1	1	1	1	1	1	1	1
GCA_001365755.1	10562_2_80	MDUST405	4825670	2012	Samoa	9:d:	S. Typhi	1	1	1	1	1	1	1	1	1	1	1	1	1	1
GCA_001365775.1	10493_1_57	MDUST287	4736132	2007	Papua New Guinea	9:d:	S. Typhi	1	1	1	1	1	1	1	1	1	1	1	1	1	1
GCA_001365795.1	10561_2_74	dtc107	4932142	1994	Viet Nam	9:d:	S. Typhi	1	1	1	1	1	1	1	1	1	1	1	1	1	1
GCA_001365815.1	10561_2_48	3673/3	4874602	2011	Democratic Republic of the Congo	9:d:	S. Typhi	1	1	1	1	1	1	1	1	1	1	1	1	1	1
GCA_001365835.1	10493_1_26	MDUST174	4724590	2011	Sri Lanka	9:d:	S. Typhi	1	1	1	1	1	1	1	1	1	1	1	1	1	1
GCA_001365855.1	10561_2_70	dtc20	4933304	1994	Viet Nam	9:d:	S. Typhi	1	1	1	1	1	1	1	1	1	1	1	1	1	1
GCA_001365875.1	10492_1_75	MDUST391	4793608	2011	India	9:d:	S. Typhi	1	1	1	1	1	1	1	1	1	1	1	1	1	1
GCA_001365895.1	10608_2_37	01-2010-001056	4931373	2012	Cambodia	9:d:	S. Typhi	1	1	1	1	1	1	1	1	1	1	1	1	1	1
GCA_001365915.1	10426_1_36	ipt47	4721479	1997	Viet Nam	9:d:	S. Typhi	1	1	1	1	1	1	1	1	1	1	1	1	1	1
GCA_001365935.1	10540_1_69	as252	4723093	1999	Viet Nam	9:d:	S. Typhi	1	1	1	1	1	1	1	1	1	1	1	1	1	1
GCA_001365955.1	10561_2_79	dty1-71	5028310	1997	Viet Nam	9:d:	S. Typhi	1	1	1	1	1	1	1	1	1	1	1	1	1	1
GCA_001365975.1	10426_1_30	dtc21	4932334	1994	Viet Nam	9:d:	S. Typhi	1	1	1	1	1	1	1	1	1	1	1	1	1	1
GCA_001365995.1	10561_2_80	ty2-121	5039250	1994	Viet Nam	9:d:	S. Typhi	1	1	1	1	1	1	1	1	1	1	1	1	1	1
GCA_001366015.1	10492_1_76	MDUST393	4723739	2011	India	9:d:	S. Typhi	1	1	1	1	1	1	1	1	1	1	1	1	1	1
GCA_001366035.1	10608_2_44	01-2012-002876	4932869	2012	Cambodia	9:d:	S. Typhi	1	1	1	1	1	1	1	1	1	1	1	1	1	1
GCA_001366055.1	10561_2_24	dtc97	4932142	1994	Viet Nam	9:d:	S. Typhi	1	1	1	1	1	1	1	1	1	1	1	1	1	1
GCA_001366075.1	10608_1_1	2008-003275	4930865	2008	Cambodia	9:d:	S. Typhi	1	1	1	1	1	1	1	1	1	1	1	1	1	1
GCA_001366095.1	10540_1_68	ct1-70	4921728	1994	Viet Nam	9:d:	S. Typhi	1	1	1	1	1	1	1	1	1	1	1	1	1	1
GCA_001366115.1	10425_1_23	dn86	4932834	1995	Viet Nam	9:d:	S. Typhi	1	1	1	1	1	1	1	1	1	1	1	1	1	1
GCA_001366135.1	10540_1_79	ipt16	5028654	1995	Viet Nam	9:d:	S. Typhi	1	1	1	1	1	1	1	1	1	1	1	1	1	1
GCA_001366155.1	10493_1_85	MDUST407	4708925	2007	Lebanon	9:d:	S. Typhi	1	1	1	1	1	1	1	1	1	1	1	1	1	1
GCA_001366175.1	10540_1_11	dtc84	4931882	1994	Viet Nam	9:d:	S. Typhi	1	1	1	1	1	1	1	1	1	1	1	1	1	1
GCA_001366195.1	10608_2_21	2012-010535	4932927	2012	Cambodia	9:d:	S. Typhi	1	1	1	1	1	1	1	1	1	1	1	1	1	1
GCA_001366215.1	10540_1_32	dn137	4818912	1996	Viet Nam	9:d:	S. Typhi	1	1	1	1	1	1	1	1	1	1	1	1	1	1
GCA_001366235.1	10426_1_63	dty1-67	4931740	1995	Viet Nam	9:d:	S. Typhi	1	1	1	1	1	1	1	1	1	1	1	1	1	1
GCA_001366255.1	10492_1_58	MDUST310	4718600	1991	Fiji	9:d:	S. Typhi	1	1	1	1	1	1	1	1	1	1	1	1	1	1
GCA_001366275.1	10426_1_42	ty3-253	4931967	1998	Viet Nam	9:d:	S. Typhi	1	1	1	1	1	1	1	1	1	1	1	1	1	1
GCA_001366295.1	10608_2_30	2012-011897	4931319	2012	Cambodia	9:d:	S. Typhi	1	1	1	1	1	1	1	1	1	1	1	1	1	1
GCA_001366315.1	10608_1_2	2007-025892	4809439	2008	Cambodia	9:d:	S. Typhi	1	1	1	1	1	1	1	1	1	1	1	1	1	1
GCA_001366335.1	10426_1_48	dty1-86	4722177	1997	Viet Nam	9:d:	S. Typhi	1	1	1	1	1	1	1	1	1	1	1	1	1	1
GCA_001366355.1	10607_2_4	A58372	4731473	2010	Malawi	9:d:	S. Typhi	1	1	1	1	1	1	1	1	1	1	1	1	1	1
GCA_001366375.1	10426_1_17	dtc92	4932158	1994	Viet Nam	9:d:	S. Typhi	1	1	1	1	1	1	1	1	1	1	1	1	1	1
GCA_001366395.1	10493_1_29	MDUST179	4737376	2011	India	9:d:	S. Typhi	1	1	1	1	1	1	1	1	1	1	1	1	1	1
GCA_001366435.1	10493_1_44	MDUST235	4692409	2010	Viet Nam	9:d:	S. Typhi	1	1	1	1	1	1	1	1	1	1	1	1	1	1
GCA_001366455.1	10540_1_90	ty2-143	4932765	1994	Viet Nam	9:d:	S. Typhi	1	1	1	1	1	1	1	1	1	1	1	1	1	1
GCA_001366475.1	10561_2_45	np57	4721252	2011	Nepal	9:d:	S. Typhi	1	1	1	1	1	1	1	1	1	1	1	1	1	1
GCA_001366495.1	10540_1_51	ct1-107	4932959	1994	Viet Nam	9:d:	S. Typhi	1	1	1	1	1	1	1	1	1	1	1	1	1	1
GCA_001366515.1	10608_2_60	01-2011-005568	4931200	2012	Cambodia	9:d:	S. Typhi	1	1	1	1	1	1	1	1	1	1	1	1	1	1
GCA_001366535.1	10540_1_46	ty3-201	4930915	1997	Viet Nam	9:d:	S. Typhi	1	1	1	1	1	1	1	1	1	1	1	1	1	1
GCA_001366555.1	10607_1_50	2003-011175	4930055	2009	Cambodia	9:d:	S. Typhi	1	1	1	1	1	1	1	1	1	1	1	1	1	1
GCA_001366575.1	10426_1_21	dn109	4816891	1996	Viet Nam	9:d:	S. Typhi	1	1	1	1	1	1	1	1	1	1	1	1	1	1
GCA_001366595.1	10607_1_90	01-2010-000073	4931941	2012	Cambodia	9:d:	S. Typhi	1	1	1	1	1	1	1	1	1	1	1	1	1	1
GCA_001366615.1	10540_1_41	dn148	4817891	1996	Viet Nam	9:d:	S. Typhi	1	1	1	1	1	1	1	1	1	1	1	1	1	1
GCA_001366635.1	10607_1_80	2012-011302	4932678	2012	Cambodia	9:d:	S. Typhi	1	1	1	1	1	1	1	1	1	1	1	1	1	1
GCA_001366655.1	10540_1_52	ty3-205	5039183	1997	Viet Nam	9:d:	S. Typhi	1	1	1	1	1	1	1	1	1	1	1	1	1	1
GCA_001366675.1	10607_2_55	2008-000234	4930977	2010	Cambodia	9:d:	S. Typhi	1	1	1	1	1	1	1	1	1	1	1	1	1	1
GCA_001366695.1	10608_2_7	2008-012004	4932200	2008	Cambodia	9:d:	S. Typhi	1	1	1	1	1	1	1	1	1	1	1	1	1	1
GCA_001366715.1	10540_1_55	ty3-206	4934095	1997	Viet Nam	9:d:	S. Typhi	1	1	1	1	1	1	1	1	1	1	1	1	1	1
GCA_001366755.1	10426_1_24	dtc69	4721781	1994	Viet Nam	9:d:	S. Typhi	1	1	1	1	1	1	1	1	1	1	1	1	1	1
GCA_001366775.1	10561_2_4	3671/3	4880773	2011	Democratic Republic of the Congo	9:d:	S. Typhi	1	1	1	1	1	1	1	1	1	1	1	1	1	1
GCA_001366795.1	10426_1_70	ty2-90	4930974	1994	Viet Nam	9:d:	S. Typhi	1	1	1	1	1	1	1	1	1	1	1	1	1	1
GCA_001366815.1	10540_1_89	ty2-141	4931829	1994	Viet Nam	9:d:	S. Typhi	1	1	1	1	1	1	1	1	1	1	1	1	1	1
GCA_001366835.1	10492_1_5	MDUST123	4718339	2010	Samoa	9:d:	S. Typhi	1	1	1	1	1	1	1	1	1	1	1	1	1	1
GCA_001366855.1	10607_2_11	BKQ1GA	4726182	2012	Malawi	9:d:	S. Typhi	1	1	1	1	1	1	1	1	1	1	1	1	1	1
GCA_001366875.1	10541_2_8	MDUST178	4686816	2011	East Timor	9:d:	S. Typhi	1	1	1	1	1	1	1	1	1	1	1	1	1	1
GCA_001366895.1	10540_1_20	dtc109	4932690	1994	Viet Nam	9:d:	S. Typhi	1	1	1	1	1	1	1	1	1	1	1	1	1	1
GCA_001366915.1	10426_1_96	ty2-155	4931237	1994	Viet Nam	9:d:	S. Typhi	1	1	1	1	1	1	1	1	1	1	1	1	1	1
GCA_001366935.1	10493_1_36	MDUST204	4715053	2010	Bangladesh	9:d:	S. Typhi	1	1	1	1	1	1	1	1	1	1	1	1	1	1
GCA_001366955.1	10426_1_37	ty2-166	4739803	1994	Viet Nam	9:d:	S. Typhi	1	1	1	1	1	1	1	1	1	1	1	1	1	1
GCA_001366975.1	10540_1_44	dtc57	4931142	1994	Viet Nam	9:d:	S. Typhi	1	1	1	1	1	1	1	1	1	1	1	1	1	1
GCA_001366995.1	10426_1_50	ipt76	5030625	1997	Viet Nam	9:d:	S. Typhi	1	1	1	1	1	1	1	1	1	1	1	1	1	1
GCA_001367015.1	10607_2_24	BKQ4H1	4741852	2013	Malawi	9:d:	S. Typhi	1	1	1	1	1	1	1	1	1	1	1	1	1	1
GCA_001367055.1	10540_1_39	dn21	4932265	1995	Viet Nam	9:d:	S. Typhi	1	1	1	1	1	1	1	1	1	1	1	1	1	1
GCA_001367075.1	10607_1_58	2009-008387	4931712	2010	Cambodia	9:d:	S. Typhi	1	1	1	1	1	1	1	1	1	1	1	1	1	1
GCA_001367095.1	10607_1_42	2003-013044	4931140	2008	Cambodia	9:d:	S. Typhi	1	1	1	1	1	1	1	1	1	1	1	1	1	1
GCA_001367115.1	10540_1_67	ty3-211	5029808	1997	Viet Nam	9:d:	S. Typhi	1	1	1	1	1	1	1	1	1	1	1	1	1	1
GCA_001367135.1	10540_1_26	dn174	4818159	1996	Viet Nam	9:d:	S. Typhi	1	1	1	1	1	1	1	1	1	1	1	1	1	1
GCA_001367155.1	10608_2_19	2011-024146	4932954	2011	Cambodia	9:d:	S. Typhi	1	1	1	1	1	1	1	1	1	1	1	1	1	1
GCA_001367175.1	10426_1_84	ty2-132	5029052	1994	Viet Nam	9:d:	S. Typhi	1	1	1	1	1	1	1	1	1	1	1	1	1	1
GCA_001367195.1	10540_1_59	ty3-207	5028143	1997	Viet Nam	9:d:	S. Typhi	1	1	1	1	1	1	1	1	1	1	1	1	1	1
GCA_001367215.1	10425_1_32	dtc111	4856331	1994	Viet Nam	9:d:	S. Typhi	1	1	1	1	1	1	1	1	1	1	1	1	1	1
GCA_001367235.1	10426_1_25	dn12	4930765	1995	Viet Nam	9:d:	S. Typhi	1	1	1	1	1	1	1	1	1	1	1	1	1	1
GCA_001367255.1	10540_1_31	dn26	4722516	1995	Viet Nam	9:d:	S. Typhi	1	1	1	1	1	1	1	1	1	1	1	1	1	1
GCA_001367275.1	10492_1_19	MDUST166	4723829	2011	India	9:d:	S. Typhi	1	1	1	1	1	1	1	1	1	1	1	1	1	1
GCA_001367295.1	10607_2_25	1038377	4743066	2012	Malawi	9:d:	S. Typhi	1	1	1	1	1	1	1	1	1	1	1	1	1	1
GCA_001367315.1	10607_1_84	2009-019909	4932482	2012	Cambodia	9:d:	S. Typhi	1	1	1	1	1	1	1	1	1	1	1	1	1	1
GCA_001367335.1	10540_1_82	ipt19	4933694	1995	Viet Nam	9:d:	S. Typhi	1	1	1	1	1	1	1	1	1	1	1	1	1	1
GCA_001367355.1	10425_1_2	np69	4719384	2011	Nepal	9:d:	S. Typhi	1	1	1	1	1	1	1	1	1	1	1	1	1	1
GCA_001367375.1	10607_1_81	2012-011333	4933982	2012	Cambodia	9:d:	S. Typhi	1	1	1	1	1	1	1	1	1	1	1	1	1	1
GCA_001367395.1	10493_1_10	MDUST129	4783987	2011	Philippines	9:d:	S. Typhi	1	1	1	1	1	1	1	1	1	1	1	1	1	1
GCA_001367415.1	10426_1_80	ty2-131	5039411	1994	Viet Nam	9:d:	S. Typhi	1	1	1	1	1	1	1	1	1	1	1	1	1	1
GCA_001367435.1	10607_1_79	2012-010218	4931278	2012	Cambodia	9:d:	S. Typhi	1	1	1	1	1	1	1	1	1	1	1	1	1	1
GCA_001367455.1	10607_2_30	A58452	4735536	2010	Malawi	9:d:	S. Typhi	1	1	1	1	1	1	1	1	1	1	1	1	1	1
GCA_001367475.1	10608_2_32	2012-011284	4933351	2012	Cambodia	9:d:	S. Typhi	1	1	1	1	1	1	1	1	1	1	1	1	1	1
GCA_001367495.1	10607_1_82	2010-011024	4932495	2012	Cambodia	9:d:	S. Typhi	1	1	1	1	1	1	1	1	1	1	1	1	1	1
GCA_001367515.1	10607_2_22	A59204	4729852	2010	Malawi	9:d:	S. Typhi	1	1	1	1	1	1	1	1	1	1	1	1	1	1
GCA_001367535.1	10426_1_29	dn20	4932106	1995	Viet Nam	9:d:	S. Typhi	1	1	1	1	1	1	1	1	1	1	1	1	1	1
GCA_001367555.2	1036491	1036491	4723198	2012	Malawi	9:d:	S. Typhi	1	1	1	1	1	1	1	1	1	1	1	1	1	1
GCA_001367575.1	10540_1_21	dn38	4722280	1995	Viet Nam	9:d:	S. Typhi	1	1	1	1	1	1	1	1	1	1	1	1	1	1
GCA_001367595.1	10561_2_69	dn88	4932793	1995	Viet Nam	9:d:	S. Typhi	1	1	1	1	1	1	1	1	1	1	1	1	1	1
GCA_001367615.1	10608_2_61	01-2011-004759	4933217	2012	Cambodia	9:d:	S. Typhi	1	1	1	1	1	1	1	1	1	1	1	1	1	1
GCA_001367635.1	10493_1_47	MDUST246	4732664	2011	Indonesia	9:d:	S. Typhi	1	1	1	1	1	1	1	1	1	1	1	1	1	1
GCA_001367655.1	10540_1_24	dn67	4933936	1995	Viet Nam	9:d:	S. Typhi	1	1	1	1	1	1	1	1	1	1	1	1	1	1
GCA_001367675.1	10607_2_3	A57501	4729784	2010	Malawi	9:d:	S. Typhi	1	1	1	1	1	1	1	1	1	1	1	1	1	1
GCA_001367695.1	10608_2_42	2012-000742	4932939	2012	Cambodia	9:d:	S. Typhi	1	1	1	1	1	1	1	1	1	1	1	1	1	1
GCA_001367715.1	10426_1_92	ty2-103	4933897	1994	Viet Nam	9:d:	S. Typhi	1	1	1	1	1	1	1	1	1	1	1	1	1	1
GCA_001367735.1	10540_1_17	dtc76	4722881	1994	Viet Nam	9:d:	S. Typhi	1	1	1	1	1	1	1	1	1	1	1	1	1	1
GCA_001367755.1	10541_2_12	MDUST188	4743216	2011	Indonesia	9:d:	S. Typhi	1	1	1	1	1	1	1	1	1	1	1	1	1	1
GCA_001367775.1	10607_2_13	BHA1P5	4741450	2012	Malawi	9:d:	S. Typhi	1	1	1	1	1	1	1	1	1	1	1	1	1	1
GCA_001367795.1	10425_1_5	np45	4780798	2011	Nepal	9:d:	S. Typhi	1	1	1	1	1	1	1	1	1	1	1	1	1	1
GCA_001367815.1	10540_1_91	ty2-113	4931353	1994	Viet Nam	9:d:	S. Typhi	1	1	1	1	1	1	1	1	1	1	1	1	1	1
GCA_001367835.1	10540_1_62	as118	5029938	1998	Viet Nam	9:d:	S. Typhi	1	1	1	1	1	1	1	1	1	1	1	1	1	1
GCA_001367855.1	10608_2_28	2003-000735	4933206	2012	Cambodia	9:d:	S. Typhi	1	1	1	1	1	1	1	1	1	1	1	1	1	1
GCA_001367875.1	10540_1_43	dn123	4932357	1996	Viet Nam	9:d:	S. Typhi	1	1	1	1	1	1	1	1	1	0	1	1	1	1
GCA_001367895.1	10492_1_86	MDUST418	4764500	2011	Pakistan	9:d:	S. Typhi	1	1	1	1	1	1	1	1	1	1	1	1	1	1
GCA_001367915.1	10493_1_6	MDUST118	4719772	2009	Samoa	9:d:	S. Typhi	1	1	1	1	1	1	1	1	1	1	1	1	1	1
GCA_001367935.1	10561_2_84	ty1-48	4931296	1993	Viet Nam	9:d:	S. Typhi	1	1	1	1	1	1	1	1	1	1	1	1	1	1
GCA_001367955.1	10426_1_67	ty2-76	4932822	1994	Viet Nam	9:d:	S. Typhi	1	1	1	1	1	1	1	1	1	1	1	1	1	1
GCA_001367975.1	10426_1_15	dn110	4764737	1996	Viet Nam	9:d:	S. Typhi	1	1	1	1	1	1	1	1	1	1	1	1	0	1
GCA_001367995.1	10607_1_44	2008-007824	4929805	2008	Cambodia	9:d:	S. Typhi	1	1	1	1	1	1	1	1	1	1	1	1	1	1
GCA_001368015.1	10561_2_18	H12ESR01052-001A	4719923	2012	Samoa	9:d:	S. Typhi	1	1	1	1	1	1	1	1	1	1	1	1	1	1
GCA_001368035.1	10561_2_42	H12ESR04732-001A	4719225	2012	Samoa	9:d:	S. Typhi	1	1	1	1	1	1	1	1	1	1	1	1	1	1
GCA_001368055.1	10540_1_38	dtc80	4931799	1994	Viet Nam	9:d:	S. Typhi	1	1	1	1	1	1	1	1	1	1	1	1	1	1
GCA_001368075.1	10426_1_34	ipt43	4817671	1997	Viet Nam	9:d:	S. Typhi	1	1	1	1	1	1	1	1	1	1	1	1	1	1
GCA_001368095.1	10426_1_54	as257	4739480	1999	Viet Nam	9:d:	S. Typhi	1	1	1	1	1	1	1	1	1	1	1	1	1	1
GCA_001368115.1	10607_1_78	01-2011-005712	4932489	2011	Cambodia	9:d:	S. Typhi	1	1	1	1	1	1	1	1	1	1	1	1	1	1
GCA_001368135.1	10426_1_72	ty2-123	4932714	1994	Viet Nam	9:d:	S. Typhi	1	1	1	1	1	1	1	1	1	1	1	1	1	1
GCA_001368155.1	10562_2_82	MDUST413	4762517	2011	India	9:d:	S. Typhi	1	1	1	1	1	1	1	1	1	1	1	1	1	1
GCA_001368175.1	10426_1_62	ct1-33	4932956	1994	Viet Nam	9:d:	S. Typhi	1	1	1	1	1	1	1	1	1	1	1	1	1	1
GCA_001368195.1	10561_2_10	np95	4736379	2011	Nepal	9:d:	S. Typhi	1	1	1	1	1	1	1	1	1	1	1	1	1	1
GCA_001368215.1	10492_1_29	MDUST206	4711164	2010	Indonesia	9:d:	S. Typhi	1	1	1	1	1	1	1	1	1	1	1	1	1	1
GCA_001368235.1	10540_1_30	dn113	4819018	1996	Viet Nam	9:d:	S. Typhi	1	1	1	1	1	1	1	1	1	1	1	1	1	1
GCA_001368255.1	10540_1_2	3592/3	4872158	2011	Democratic Republic of the Congo	9:d:	S. Typhi	1	1	1	1	1	1	1	1	1	1	1	1	1	1
GCA_001368275.1	10540_1_77	ty3-213	4690093	1997	Viet Nam	9:d:	S. Typhi	1	1	1	1	1	1	1	1	1	1	1	1	1	1
GCA_001368295.1	10426_1_78	ty2-100	4933118	1994	Viet Nam	9:d:	S. Typhi	1	1	1	1	1	1	1	1	1	1	1	1	1	1
GCA_001368315.1	10426_1_71	ty2-139	4932038	1994	Viet Nam	9:d:	S. Typhi	1	1	1	1	1	1	1	1	1	1	1	1	1	1
GCA_001368335.1	10540_1_73	ty3-196	5027173	1997	Viet Nam	9:d:	S. Typhi	1	1	1	1	1	1	1	1	1	1	1	1	1	1
GCA_001368355.1	10541_2_50	MDUST341	4747039	1993	Fiji	9:d:	S. Typhi	1	1	1	1	1	1	1	1	1	1	1	1	1	1
GCA_001368375.1	10607_1_48	2009-019983	4929433	2009	Cambodia	9:d:	S. Typhi	1	1	1	1	1	1	1	1	1	1	1	1	1	1
GCA_001368395.1	10607_1_83	2011-019645	4931926	2012	Cambodia	9:d:	S. Typhi	1	1	1	1	1	1	1	1	1	1	1	1	1	1
GCA_001368415.1	10562_2_81	MDUST409	4721267	2011	India	9:d:	S. Typhi	1	1	1	1	1	1	1	1	1	1	1	1	1	1
GCA_001368435.1	10426_1_81	ty2-71	4932407	1994	Viet Nam	9:d:	S. Typhi	1	1	1	1	1	1	1	1	1	1	1	1	1	1
GCA_001368455.1	10426_1_82	ty2-101	4931547	1994	Viet Nam	9:d:	S. Typhi	1	1	1	1	1	1	1	1	1	1	1	1	1	1
GCA_001368475.1	10561_2_68	dtc98	4724042	1994	Viet Nam	9:d:	S. Typhi	1	1	1	1	1	1	1	1	1	1	1	1	1	1
GCA_001368495.1	10540_1_14	dtc81	4931039	1994	Viet Nam	9:d:	S. Typhi	1	1	1	1	1	1	1	1	1	1	1	1	1	1
GCA_001368515.1	10607_2_41	A59307	4729117	2010	Malawi	9:d:	S. Typhi	1	1	1	1	1	1	1	1	1	1	1	1	1	1
GCA_001368535.1	10426_1_12	dn45	4932662	1995	Viet Nam	9:d:	S. Typhi	1	1	1	1	1	1	1	1	1	1	1	1	1	1
GCA_001368555.1	10493_1_62	MDUST296	4736562	2010	Papua New Guinea	9:d:	S. Typhi	1	1	1	1	1	1	1	1	1	1	1	1	1	1
GCA_001368575.1	10608_2_59	2002-215815	4933261	2012	Cambodia	9:d:	S. Typhi	1	1	1	1	1	1	1	1	1	1	1	1	1	1
GCA_001368595.1	10426_1_41	ty2-170	4931009	1995	Viet Nam	9:d:	S. Typhi	1	1	1	1	1	1	1	1	1	1	1	1	1	1
GCA_001368615.1	10562_2_78	MDUST399	4932897	2011	Viet Nam	9:d:	S. Typhi	1	1	1	1	1	1	1	1	1	1	1	1	1	1
GCA_001368635.1	10541_1_64	ST1921/06	4718006	2006	Argentina	9:d:	S. Typhi	1	1	1	1	1	1	1	1	1	1	1	1	1	1
GCA_001368655.1	10541_1_71	ST472/01	4774725	1905	Argentina	9:d:	S. Typhi	1	1	1	1	1	1	1	1	1	1	1	1	1	1
GCA_001368675.1	10541_1_74	ST821/98	4744460	1905	Argentina	9:d:	S. Typhi	1	1	1	1	1	1	1	1	1	1	1	1	1	1
GCA_001368695.1	10541_1_58	ST1197/88	4716989	1988	Argentina	9:d:	S. Typhi	1	1	1	1	1	1	1	1	1	1	1	1	1	1
GCA_001566195.1	10426_1_83	ty2-115	4732904	1994	Viet Nam	9:d:	S. Typhi	1	1	1	1	1	1	1	1	1	1	1	1	1	1
GCA_001597665.1	ASM159766v1	IMR_TP298/15	4820693		Malaysia	9:d:	S. Typhi	1	1	1	1	1	1	1	1	1	1	1	1	1	1
GCA_001597795.2	ASM159779v2	CMCST_CEPR_1	4917159	2014-02-05	India	9:d:	S. Typhi	1	1	1	1	1	1	1	1	1	0	1	1	1	1
GCA_001674975.1	ASM167497v1	VB7766	4771453	2016	India	9:d:	S. Typhi	1	1	1	1	1	1	1	1	1	1	1	1	1	1
GCA_001906765.1	ASM190676v1	430040	4795514	2016	India	9:d:	S. Typhi	1	1	1	1	1	1	1	1	1	1	0	1	0	1
GCA_001906785.1	ASM190678v1	458426	4794247	2016	India	9:d:	S. Typhi	1	1	1	1	1	1	1	1	1	1	1	-1	1	1
GCA_001906805.1	ASM190680v1	429038	4799083	2016	India	9:d:	S. Typhi	1	1	1	1	1	1	1	1	1	1	1	-1	1	1
GCA_002259945.1	ASM225994v1	Rwp1-PK1	4823679	2015-07	Pakistan	9:d:	S. Typhi	1	1	1	1	1	1	1	1	1	1	1	1	1	1
GCA_002799325.1	ASM279932v1	11_17	4710225	2017	Brazil	9:d:	S. Typhi	1	1	1	1	1	1	1	1	1	1	1	1	1	1
GCA_002799335.1	ASM279933v1	134_17	4709361	2017	Brazil	9:d:	S. Typhi	1	1	1	1	1	1	1	1	1	1	1	1	1	1
GCA_002799385.1	ASM279938v1	385_05	4707018	2005	Brazil	9:d:	S. Typhi	1	1	1	1	1	1	1	1	1	1	1	1	1	1
GCA_002799395.1	ASM279939v1	118_17	4736244	2017	Brazil	9:d:	S. Typhi	1	1	1	1	1	1	1	1	1	1	1	1	1	1
GCA_002799445.1	ASM279944v1	89_17	4742023	2017	Brazil	9:d:	S. Typhi	1	1	1	1	1	1	1	1	1	1	1	1	1	1
GCA_002799455.1	ASM279945v1	144_17	4742036	2017	Brazil	9:d:	S. Typhi	1	1	1	1	1	1	1	1	1	1	1	1	1	1
GCA_003005765.1	ASM300576v1	38	4931990	2005	Pakistan	9:d:	S. Typhi	1	1	1	1	1	1	1	1	1	1	1	1	1	1
GCA_003005785.1	ASM300578v1	19	4727354	2005	Pakistan	9:d:	S. Typhi	1	1	1	1	1	1	1	1	1	1	1	1	1	1
GCA_003005795.1	ASM300579v1	25	4620604	2005	Pakistan	9:d:	S. Typhi	-1	-1	-1	-1	-1	-1	-1	-1	-1	-1	1	1	1	1
GCA_003005805.1	ASM300580v1	22	4723078	2005	Pakistan	9:d:	S. Typhi	1	1	1	1	1	1	1	1	1	1	1	1	1	1
GCA_003005845.1	ASM300584v1	18	4727265	2005	Pakistan	9:d:	S. Typhi	1	1	1	1	1	1	1	1	1	1	1	1	1	1
GCA_003005865.1	ASM300586v1	11	4938929	2005	Pakistan	9:d:	S. Typhi	1	1	1	1	1	1	1	1	1	1	1	1	1	1
GCA_003005875.1	ASM300587v1	8	4735987	2005	Pakistan	9:d:	S. Typhi	1	1	1	1	1	1	1	1	1	1	1	1	1	1
GCA_003005885.1	ASM300588v1	16	4918508	2005	Pakistan	9:d:	S. Typhi	1	1	1	1	1	1	1	1	1	1	1	1	1	1
GCA_003005925.1	ASM300592v1	7	4727305	2005	Pakistan	9:d:	S. Typhi	1	1	1	1	1	1	1	1	1	1	1	1	1	1
GCA_003005935.1	ASM300593v1	6	4932568	2005	Pakistan	9:d:	S. Typhi	1	1	1	1	1	1	1	1	1	1	1	1	1	1
GCA_003005945.1	ASM300594v1	5	4620952	2005	Pakistan	9:d:	S. Typhi	-1	-1	-1	-1	-1	-1	-1	-1	-1	-1	1	1	1	1
GCA_003005985.1	ASM300598v1	17	4939682	2005	Pakistan	9:d:	S. Typhi	1	1	1	1	1	1	1	1	1	1	1	1	1	1
GCA_003005995.1	ASM300599v1	26	4938725	2005	Pakistan	9:d:	S. Typhi	1	1	1	1	1	1	1	1	1	1	1	1	1	1
GCA_003064545.1	ASM306454v1	119_17	4587099	2017	Brazil	9:d:	S. Typhi	-1	-1	-1	-1	-1	-1	-1	-1	-1	-1	1	1	1	1
GCA_003064555.1	ASM306455v1	197_17	4735473	2017	Brazil	9:d:	S. Typhi	1	1	1	1	1	1	1	1	1	1	1	1	1	1
GCA_003064605.1	ASM306460v1	117_17	4735346	2017	Brazil	9:d:	S. Typhi	1	1	1	1	1	1	1	1	1	1	1	1	1	1
GCA_003064625.1	ASM306462v1	50_17	4805832	2017	Brazil	9:d:	S. Typhi	1	1	1	1	1	1	1	1	1	1	1	1	1	1
GCA_003064635.1	ASM306463v1	231_17	4736166	2017	Brazil	9:d:	S. Typhi	1	1	1	1	1	1	1	1	1	1	1	1	1	1
GCA_003064665.1	ASM306466v1	191_17	4736000	2017	Brazil	9:d:	S. Typhi	1	1	1	1	1	1	1	1	1	1	1	1	1	1
GCA_003064685.1	ASM306468v1	1099_07	4736391	2007	Brazil	9:d:	S. Typhi	1	1	1	1	1	1	1	1	1	1	1	1	1	1
GCA_003064705.1	ASM306470v1	216_17	4735494	2017	Brazil	9:d:	S. Typhi	1	1	1	1	1	1	1	1	1	1	1	1	1	1
GCA_003064725.1	ASM306472v1	211_17	4737571	2017	Brazil	9:d:	S. Typhi	1	1	1	1	1	1	1	1	1	1	1	1	1	1
GCA_003064745.1	ASM306474v1	207_17	4736987	2017	Brazil	9:d:	S. Typhi	1	1	1	1	1	1	1	1	1	1	1	1	1	1
GCA_003064765.1	ASM306476v1	01_18	4714031	2018	Brazil	9:d:	S. Typhi	1	1	1	1	1	1	1	1	1	1	1	1	1	1
GCA_003064785.1	ASM306478v1	1106_07	4735469	2007	Brazil	9:d:	S. Typhi	1	1	1	1	1	1	1	1	1	1	1	1	1	1
GCA_003064865.1	ASM306486v1	1056_07	4711428	2007	Brazil	9:d:	S. Typhi	1	1	1	1	1	1	1	1	1	1	1	1	1	1
GCA_003064895.1	ASM306489v1	1134_07	4720454	2007	Brazil	9:d:	S. Typhi	1	1	1	1	0	1	1	1	0	1	1	1	1	1
GCA_003064965.1	ASM306496v1	206_17	4735666	2017	Brazil	9:d:	S. Typhi	1	1	1	1	1	1	1	1	1	1	1	1	1	1
GCA_003067515.1	ASM306751v1	100_17	4807558	2017	Brazil	9:d:	S. Typhi	1	1	1	1	1	1	1	1	1	1	1	1	1	1
GCA_003137175.1	ASM313717v1	ST64	4728208	2005-07-31	Taiwan	9:d:	S. Typhi	1	1	1	1	1	1	1	1	1	1	1	1	1	1
GCA_003137195.1	ASM313719v1	ST55	5041657	2004-04-15	Taiwan	9:d:	S. Typhi	1	1	1	1	1	1	1	1	1	1	1	1	1	1
GCA_003137215.1	ASM313721v1	ST51	4720550	2004-01-13	Taiwan	9:d:	S. Typhi	1	1	1	1	1	1	1	1	1	1	1	1	1	1
GCA_003137235.1	ASM313723v1	ST50	4717734	2003-11-21	Taiwan	9:d:	S. Typhi	1	1	1	1	1	1	1	1	1	1	1	1	1	1
GCA_003137245.1	ASM313724v1	ST42	4740110	2001-08-17	Taiwan	9:d:	S. Typhi	1	1	1	1	1	1	1	1	1	1	1	1	1	1
GCA_003137275.1	ASM313727v1	ST41	4728557	2001-05-01	Taiwan	9:d:	S. Typhi	1	1	1	1	1	1	1	1	1	1	1	1	1	0
GCA_003137295.1	ASM313729v1	ST30	4704816	2011-10-25	Taiwan	9:d:	S. Typhi	1	1	1	1	1	1	1	1	1	1	1	1	1	1
GCA_003137315.1	ASM313731v1	ST29	4708786	2011-10-14	Taiwan	9:d:	S. Typhi	1	1	1	1	1	1	1	1	1	1	1	1	1	1
GCA_003137335.1	ASM313733v1	ST27	4705848	2011-09-27	Taiwan	9:d:	S. Typhi	1	1	1	1	1	1	1	1	1	1	1	1	1	1
GCA_003137355.1	ASM313735v1	ST63	4745019	2005-07-20	Taiwan	9:d:	S. Typhi	1	1	1	1	1	1	1	1	1	1	1	1	1	1
GCA_003137375.1	ASM313737v1	ST62	4746547	2005-07-14	Taiwan	9:d:	S. Typhi	1	1	1	1	1	1	1	1	1	1	1	1	1	1
GCA_003137385.1	ASM313738v1	ST60	4748009	2005-07-07	Taiwan	9:d:	S. Typhi	1	1	1	1	1	1	1	1	1	1	1	1	1	1
GCA_003137415.1	ASM313741v1	ST59	4747654	2005-06-29	Taiwan	9:d:	S. Typhi	1	1	1	1	1	1	1	1	1	1	1	1	1	1
GCA_003137435.1	ASM313743v1	ST57	4743666	2005-02-14	Taiwan	9:d:	S. Typhi	1	1	1	1	1	1	1	1	1	1	1	1	1	1
GCA_003137455.1	ASM313745v1	ST58	4747266	2005-06-19	Taiwan	9:d:	S. Typhi	1	1	1	1	1	1	1	1	1	1	1	1	1	1
GCA_003137465.1	ASM313746v1	ST53	5040560	2004-04-09	Taiwan	9:d:	S. Typhi	1	1	1	1	1	1	1	1	1	1	1	1	1	1
GCA_003137495.1	ASM313749v1	ST52	5040342	2004-03-13	Taiwan	9:d:	S. Typhi	1	1	1	1	1	1	1	1	1	1	1	1	1	1
GCA_003137515.1	ASM313751v1	ST47	4749466	2002-06-30	Taiwan	9:d:	S. Typhi	1	1	1	1	1	1	1	1	1	1	1	1	1	1
GCA_003137535.1	ASM313753v1	ST49	4943836	2003-04-16	Taiwan	9:d:	S. Typhi	1	1	1	1	1	1	1	1	1	1	1	1	1	1
GCA_003137545.1	ASM313754v1	ST46	4739891	2002-06-10	Taiwan	9:d:	S. Typhi	1	1	1	1	1	1	1	1	1	1	1	1	1	1
GCA_003137575.1	ASM313757v1	ST45	4732778	2002-05-27	Taiwan	9:d:	S. Typhi	1	1	1	1	1	1	1	1	1	1	1	1	1	1
GCA_003137595.1	ASM313759v1	ST43	4746962	2001-09-28	Taiwan	9:d:	S. Typhi	1	1	1	1	1	1	1	1	1	1	1	1	1	1
GCA_003137615.1	ASM313761v1	ST40	4747305	2001-04-23	Taiwan	9:d:	S. Typhi	1	1	1	1	1	1	1	1	1	1	1	1	1	1
GCA_003137625.1	ASM313762v1	ST39	4747289	2001-04-16	Taiwan	9:d:	S. Typhi	1	1	1	1	1	1	1	1	1	1	1	1	1	1
GCA_003137655.1	ASM313765v1	ST38	4717371	2001-02-02	Taiwan	9:d:	S. Typhi	1	1	1	1	1	1	1	1	1	1	1	1	1	1
GCA_003137675.1	ASM313767v1	ST35	4735016	2014-05-28	Taiwan	9:d:	S. Typhi	1	1	1	1	1	1	1	1	1	1	1	1	1	1
GCA_003137685.1	ASM313768v1	ST34	4747583	2013-04-24	Taiwan	9:d:	S. Typhi	1	1	1	1	1	1	1	1	1	1	1	1	1	1
GCA_003137715.1	ASM313771v1	ST33	4719448	2013-03-18	Taiwan	9:d:	S. Typhi	1	1	1	1	1	1	1	1	1	1	1	1	1	1
GCA_003137735.1	ASM313773v1	ST31	4705322	2011-10-27	Taiwan	9:d:	S. Typhi	1	1	1	1	1	1	1	1	1	1	1	1	1	1
GCA_003137755.1	ASM313775v1	ST28	4706260	2011-10-13	Taiwan	9:d:	S. Typhi	1	1	1	1	1	1	1	1	1	1	1	1	1	1
GCA_003137775.1	ASM313777v1	ST26	4704988	2011-09-26	Taiwan	9:d:	S. Typhi	1	1	1	1	1	1	1	1	1	1	1	1	1	1
GCA_003137795.1	ASM313779v1	ST25	4706700	2011-08-20	Taiwan	9:d:	S. Typhi	1	1	1	1	1	1	1	1	1	1	1	1	1	1
GCA_003137835.1	ASM313783v1	ST21	4739490	2010-01-23	Taiwan	9:d:	S. Typhi	1	1	1	1	1	1	1	1	1	1	1	1	1	1
GCA_003137855.1	ASM313785v1	ST19	4718182	2009-05-08	Taiwan	9:d:	S. Typhi	1	1	1	1	1	1	1	1	1	1	1	1	1	1
GCA_003137875.1	ASM313787v1	ST17	4748148	2009-04-12	Taiwan	9:d:	S. Typhi	1	1	1	1	1	1	1	1	1	1	1	1	1	1
GCA_003137895.1	ASM313789v1	ST15	4716128	2008-11-22	Taiwan	9:d:	S. Typhi	1	1	1	1	1	1	1	1	1	1	1	1	1	1
GCA_003137915.1	ASM313791v1	ST11	4812445	2007-07-18	Taiwan	9:d:	S. Typhi	1	1	1	1	1	1	1	1	1	1	1	1	1	1
GCA_003137935.1	ASM313793v1	ST08	4746563	2006-06-05	Taiwan	9:d:	S. Typhi	1	1	1	1	1	1	1	1	1	1	1	1	1	1
GCA_003137955.1	ASM313795v1	ST05	4745989	2006-05-23	Taiwan	9:d:	S. Typhi	1	1	1	1	1	1	1	1	1	1	1	1	1	1
GCA_003137965.1	ASM313796v1	ST03	4707366	2006-05-18	Taiwan	9:d:	S. Typhi	1	1	1	1	1	1	1	1	1	1	1	1	1	1
GCA_003137995.1	ASM313799v1	ST01	4716385	2006-03-11	Taiwan	9:d:	S. Typhi	1	1	1	1	1	1	1	1	1	1	1	1	1	1
GCA_003429465.1	ASM342946v1	Ty21a	4791341	2013-03	USA	9:d:	S. Typhi	1	1	1	1	1	1	1	1	1	1	1	1	1	1
GCA_003667115.1	ASM366711v1	N18-0728	4754584	2018-04-27	Switzerland	9:d:	S. Typhi	1	1	1	1	1	1	1	1	1	1	1	1	1	1
GCA_003667165.1	ASM366716v1	N18-0744	4768918	2018-04-25	Switzerland	9:d:	S. Typhi	1	1	1	1	1	1	1	1	1	1	1	1	1	1
GCA_003689455.1	ASM368945v1	TMF 285	4786173	1985	Chile	9:d:	S. Typhi	1	1	1	1	1	1	1	1	1	1	1	1	1	1
GCA_003689465.1	ASM368946v1	VTP 6619	4930634	1984	Chile	9:d:	S. Typhi	1	1	1	1	1	1	1	1	1	1	1	1	1	1
GCA_003689485.1	ASM368948v1	SCG 6022	4907368	1984	Chile	9:d:	S. Typhi	1	1	1	1	1	1	1	1	1	1	1	1	1	1
GCA_003689545.1	ASM368954v1	OMJ 145	4984639	1986	Chile	9:d:	S. Typhi	1	1	1	1	1	1	1	1	1	1	1	1	1	1
GCA_003689815.1	ASM368981v1	EBC 6494	4917889	1984	Chile	9:d:	S. Typhi	1	1	1	1	1	1	1	1	1	1	1	1	1	1
GCA_003689885.1	ASM368988v1	CBS 152	4852054	1986	Chile	9:d:	S. Typhi	1	1	1	1	1	1	1	1	1	1	1	1	1	1
GCA_003689965.1	ASM368996v1	NSS 1317	5731706	1985	Chile	9:d:	S. Typhi	1	1	1	1	1	1	1	1	1	1	1	1	1	1
GCA_003690015.1	ASM369001v1	MBM 1277	5543786	1985	Chile	9:d:	S. Typhi	1	1	1	1	1	1	1	1	1	1	1	1	1	1
GCA_003690065.1	ASM369006v1	FCG 7360	4984011	1983	Chile	9:d:	S. Typhi	1	1	1	1	1	1	1	1	1	1	-1	1	1	1
GCA_003690075.1	ASM369007v1	ENC 3088	4878636	1984	Chile	9:d:	S. Typhi	1	1	1	1	1	1	1	1	1	1	1	1	1	1
GCA_003690125.1	ASM369012v1	ABL 114	4727555	1986	Chile	9:d:	S. Typhi	1	1	1	1	1	1	1	1	1	1	1	1	1	1
GCA_003716995.1	ASM371699v1	311189_221186	5000268	1999	missing	9:d:	S. Typhi	1	1	1	1	1	1	1	1	1	1	1	1	1	1
GCA_003717015.1	ASM371701v1	311189_220186	5000436	2005	missing	9:d:	S. Typhi	1	1	1	1	1	1	1	1	1	1	1	1	1	1
GCA_003717035.1	ASM371703v1	311189_219186	5001453	2002	missing	9:d:	S. Typhi	1	1	1	1	1	1	1	1	1	1	1	1	1	1
GCA_003717055.1	ASM371705v1	311189_217103	4778473	2002	missing	9:d:	S. Typhi	1	1	1	1	1	1	1	1	1	1	1	1	1	1
GCA_003717075.1	ASM371707v1	311189_216103	4906132	2002	missing	9:d:	S. Typhi	1	1	1	1	1	1	1	1	1	1	1	1	1	1
GCA_003717095.1	ASM371709v1	311189_215186	4999523	2002	missing	9:d:	S. Typhi	1	1	1	1	1	1	1	1	1	1	1	1	1	1
GCA_003717115.1	ASM371711v1	311189_214186	4999937	2002	missing	9:d:	S. Typhi	1	1	1	1	1	1	1	1	1	1	1	1	1	1
GCA_003717135.1	ASM371713v1	311189_213186	4999942	2002	missing	9:d:	S. Typhi	1	1	1	1	1	1	1	1	1	1	1	1	1	1
GCA_003717215.1	ASM371721v1	311189_212186	5001887	1999	missing	9:d:	S. Typhi	1	1	1	1	1	1	1	1	1	1	1	1	1	1
GCA_003717285.1	ASM371728v1	311189_211186	4786194	1999	missing	9:d:	S. Typhi	1	1	1	1	1	1	1	1	1	1	1	1	1	1
GCA_003717355.1	ASM371735v1	311189_210186	5004332	2002	missing	9:d:	S. Typhi	1	1	1	1	1	1	1	1	1	1	1	1	1	1
GCA_003717395.1	ASM371739v1	311189_208186	5000621	2001	missing	9:d:	S. Typhi	1	1	1	1	1	1	1	1	1	1	1	1	1	1
GCA_003717435.1	ASM371743v1	311189_208103	4783092	2001	missing	9:d:	S. Typhi	1	1	1	1	1	1	1	1	1	1	1	1	1	1
GCA_003717455.1	ASM371745v1	311189_207186	5001425	2001	missing	9:d:	S. Typhi	1	1	1	1	1	1	1	1	1	1	1	1	1	1
GCA_003717475.1	ASM371747v1	311189_206186	5002279	2001	missing	9:d:	S. Typhi	1	1	1	1	1	1	1	1	1	1	1	1	1	1
GCA_003717515.1	ASM371751v1	311189_205186	4928027	2001	missing	9:d:	S. Typhi	1	1	1	1	1	1	1	1	1	1	1	1	1	1
GCA_003717535.1	ASM371753v1	311189_204186	5002162	2001	missing	9:d:	S. Typhi	1	1	1	1	1	1	1	1	1	1	1	1	1	1
GCA_003717575.1	ASM371757v1	311189_202186	5017285	2001	missing	9:d:	S. Typhi	1	1	1	1	1	1	1	1	1	1	1	1	1	1
GCA_003717615.1	ASM371761v1	343077_260153	4875582		missing	9:d:	S. Typhi	1	1	1	1	1	1	1	1	1	1	1	1	1	1
GCA_003717635.1	ASM371763v1	343077_255118	4774500	2013	missing	9:d:	S. Typhi	1	1	1	1	1	1	1	1	1	1	1	1	1	1
GCA_003717655.1	ASM371765v1	343077_228157	4914114	2012	missing	9:d:	S. Typhi	1	1	1	1	1	1	1	1	1	1	1	1	1	1
GCA_003717675.1	ASM371767v1	343077_228140	4897299	2012	missing	9:d:	S. Typhi	1	1	1	1	1	1	1	1	1	1	1	1	1	1
GCA_003717695.1	ASM371769v1	343077_215174	4877556	2011	missing	9:d:	S. Typhi	1	1	1	1	1	1	1	1	1	1	1	1	1	1
GCA_003717715.1	ASM371771v1	343077_214162	4814028	2010	missing	9:d:	S. Typhi	1	1	1	1	1	1	1	1	1	1	1	1	1	1
GCA_003717735.1	ASM371773v1	343077_214135	4875052	2010	missing	9:d:	S. Typhi	1	1	1	1	1	1	1	1	1	1	1	1	1	1
GCA_003717755.1	ASM371775v1	343077_213147	5004298	2011	missing	9:d:	S. Typhi	1	1	1	1	1	1	1	1	1	1	1	1	1	1
GCA_003717775.1	ASM371777v1	343077_212159	4795465	2012	missing	9:d:	S. Typhi	1	1	1	1	1	1	1	1	1	1	1	1	1	1
GCA_003717795.1	ASM371779v1	343077_212138	4774558	2012	missing	9:d:	S. Typhi	1	1	1	1	1	1	1	1	1	1	1	1	1	1
GCA_003717815.1	ASM371781v1	343077_211171	4874717	2012	missing	9:d:	S. Typhi	1	1	1	1	1	1	1	1	1	1	1	1	1	1
GCA_003717835.1	ASM371783v1	343076_294172	4915877	2009	missing	9:d:	S. Typhi	1	1	1	1	1	1	1	1	1	1	1	1	1	1
GCA_003717855.1	ASM371785v1	343076_269157	4791108	2009	missing	9:d:	S. Typhi	1	1	1	1	1	1	1	1	1	1	1	1	1	1
GCA_003717875.1	ASM371787v1	343076_253155	4898293	2013	missing	9:d:	S. Typhi	1	1	1	1	1	1	1	1	1	1	1	1	1	1
GCA_003717895.1	ASM371789v1	343076_252143	4914991	2012	missing	9:d:	S. Typhi	1	1	1	1	1	1	1	1	1	1	1	1	1	1
GCA_003717915.1	ASM371791v1	343076_249107	4875739	2013	missing	9:d:	S. Typhi	1	1	1	1	1	1	1	1	1	1	1	1	1	1
GCA_003717935.1	ASM371793v1	343076_248190	4773823	2007	missing	9:d:	S. Typhi	1	1	1	1	1	1	1	1	1	1	1	1	1	1
GCA_003717955.1	ASM371795v1	343076_241106	4775702	2009	missing	9:d:	S. Typhi	1	1	1	1	1	1	1	1	1	1	1	1	1	1
GCA_003717975.1	ASM371797v1	343076_232188	4907327	2009	missing	9:d:	S. Typhi	1	1	1	1	1	1	1	1	1	1	1	1	1	1
GCA_003717995.1	ASM371799v1	343076_227128	4906905	2009	missing	9:d:	S. Typhi	1	1	1	1	1	1	1	1	1	1	1	1	1	1
GCA_003718015.1	ASM371801v1	343076_217103	4775784	2008	missing	9:d:	S. Typhi	1	1	1	1	1	1	1	1	1	1	1	1	1	1
GCA_003718035.1	ASM371803v1	343076_202113	4905975	2008	missing	9:d:	S. Typhi	1	1	1	1	1	1	1	1	1	1	1	1	1	1
GCA_003718055.1	ASM371805v1	311189_291186	4806999	2008	missing	9:d:	S. Typhi	1	1	1	1	1	1	1	1	1	1	1	1	1	1
GCA_003718075.1	ASM371807v1	311189_282186	4906662	2008	missing	9:d:	S. Typhi	1	1	1	1	1	1	1	1	1	1	1	1	1	1
GCA_003718095.1	ASM371809v1	311189_269186	4782083	2008	missing	9:d:	S. Typhi	1	1	1	1	1	1	1	1	1	1	1	1	1	1
GCA_003718115.1	ASM371811v1	311189_268186	4914387	2007	missing	9:d:	S. Typhi	1	1	1	1	1	1	1	1	1	1	1	1	1	1
GCA_003718135.1	ASM371813v1	311189_268103	4892630	2007	missing	9:d:	S. Typhi	1	1	1	1	1	1	1	1	1	1	1	1	1	1
GCA_003718155.1	ASM371815v1	311189_256186	4800376	2007	missing	9:d:	S. Typhi	1	1	1	1	1	1	1	1	1	1	1	1	1	1
GCA_003718175.1	ASM371817v1	311189_255186	4808675		missing	9:d:	S. Typhi	1	1	1	1	1	1	1	1	1	1	1	1	1	1
GCA_003718195.1	ASM371819v1	311189_252186	4999085	2006	missing	9:d:	S. Typhi	1	1	1	1	1	1	1	1	1	1	1	1	1	1
GCA_003718235.1	ASM371823v1	311189_232103	4778368	2000	missing	9:d:	S. Typhi	1	1	1	1	1	1	1	1	1	1	1	1	1	1
GCA_003718255.1	ASM371825v1	311189_231186	4914136	2006	missing	9:d:	S. Typhi	1	1	1	1	1	1	1	1	1	1	1	1	1	1
GCA_003718275.1	ASM371827v1	311189_224186	4999748	2006	missing	9:d:	S. Typhi	1	1	1	1	1	1	1	1	1	1	1	1	1	1
GCA_003718295.1	ASM371829v1	311189_223186	4998358	2005	missing	9:d:	S. Typhi	1	1	1	1	1	1	1	1	1	1	1	1	1	1
GCA_003718315.1	ASM371831v1	311189_222186	4842715	1999	missing	9:d:	S. Typhi	1	1	1	1	1	1	1	1	1	1	1	1	1	1
GCA_003718355.1	ASM371835v1	343078_273110	4907851		missing	9:d:	S. Typhi	1	1	1	1	1	1	1	1	1	1	1	1	1	1
GCA_003718375.1	ASM371837v1	343078_256191	4795890		missing	9:d:	S. Typhi	1	1	1	1	1	1	1	1	1	1	1	1	1	1
GCA_003718395.1	ASM371839v1	343078_251131	4906452		missing	9:d:	S. Typhi	1	1	1	1	1	1	1	1	1	1	1	1	1	1
GCA_003718435.1	ASM371843v1	343078_223175	4874555		missing	9:d:	S. Typhi	1	1	1	1	1	1	1	1	1	1	1	1	1	1
GCA_003718455.1	ASM371845v1	343078_211126	4906454	2012	missing	9:d:	S. Typhi	1	1	1	1	1	1	1	1	1	1	1	1	1	1
GCA_003718475.1	ASM371847v1	343078_203125	4908524	2011	missing	9:d:	S. Typhi	1	1	1	1	1	1	1	1	1	1	1	1	1	1
GCA_003718495.1	ASM371849v1	343078_201101	4782235	2011	missing	9:d:	S. Typhi	1	1	1	1	1	1	1	1	1	1	1	1	1	1
GCA_003718515.1	ASM371851v1	343077_292148	4800586	2009	missing	9:d:	S. Typhi	1	-1	1	1	1	1	1	1	1	1	1	1	1	1
GCA_003718555.1	ASM371855v1	343077_285138	4907634		missing	9:d:	S. Typhi	1	1	1	1	1	1	1	1	1	1	1	1	1	1
GCA_003718595.1	ASM371859v1	343077_278127	4807245	2006	missing	9:d:	S. Typhi	1	1	1	1	1	1	1	1	1	1	1	1	1	1
GCA_003718615.1	ASM371861v1	343077_267164	4775386	2013	missing	9:d:	S. Typhi	1	1	1	1	1	1	1	1	1	1	1	1	1	1
GCA_003718635.1	ASM371863v1	311189_218186	5003831	2002	missing	9:d:	S. Typhi	1	1	1	1	1	1	1	1	1	1	1	1	1	1
GCA_003718655.1	ASM371865v1	311189_201186	5000389	2001	missing	9:d:	S. Typhi	1	1	1	1	1	1	1	1	1	1	1	1	1	1
GCA_003719215.1	ASM371921v1	311189_239103	4778864	2006	missing	9:d:	S. Typhi	1	1	1	1	1	1	1	1	1	1	1	1	1	1
GCA_003719235.1	ASM371923v1	311189_203186	5003407	1999	missing	9:d:	S. Typhi	1	1	1	1	1	1	1	1	1	1	1	1	1	1
GCA_003719555.1	ASM371955v1	311189_217186	5106017	2002	missing	9:d:	S. Typhi	1	1	1	1	1	1	1	1	1	1	1	1	1	1
GCA_003872925.1	PDT000056580.2	38434	4742246	2014-08	United Kingdom	9:d:	S. Typhi	1	1	1	1	1	1	1	1	1	1	1	1	1	1
GCA_003879855.1	PDT000317850.1	527526	4764010	2018-04	United Kingdom	9:d:	S. Typhi	1	1	1	1	1	1	1	1	1	1	1	1	1	1
GCA_003888915.1	PDT000329451.1	546626	4743256	2018-05	United Kingdom	9:d:	S. Typhi	1	1	1	1	1	1	1	1	1	1	1	1	1	1
GCA_003888975.1	PDT000329738.1	529812	4702853	2018-04	United Kingdom	9:d:	S. Typhi	1	1	1	1	1	1	1	1	1	1	1	1	1	1
GCA_003891975.1	PDT000376532.1	598168	4740095	2018-08	United Kingdom	9:d:	S. Typhi	1	1	1	1	1	1	1	1	1	1	1	1	1	1
GCA_003894035.1	PDT000377566.1	588925	4714669	2018-08	United Kingdom	9:d:	S. Typhi	1	1	1	1	1	1	1	1	1	1	1	1	1	1
GCA_003896995.1	PDT000342793.1	290787	4708407	2016-08	United Kingdom	9:d:	S. Typhi	1	1	1	1	1	1	1	1	1	1	1	1	1	1
GCA_003900155.1	PDT000386463.1	607879	4717672	2018-09	United Kingdom	9:d:	S. Typhi	1	1	1	1	1	1	1	1	1	1	1	1	1	1
GCA_003902875.1	PDT000380049.1	598167	4846923	2018-08	United Kingdom	9:d:	S. Typhi	1	1	1	1	1	1	1	1	1	1	1	1	1	1
GCA_003908335.1	PDT000334759.1	554415	4759065	2018-06	United Kingdom	9:d:	S. Typhi	1	1	1	1	1	1	1	1	1	1	1	1	1	1
GCA_003910475.1	PDT000337453.1	454842	4706185	2017-12	United Kingdom	9:d:	S. Typhi	1	1	1	1	1	1	1	1	1	1	1	1	1	1
GCA_003911115.1	PDT000337264.1	533437	4757241	2018-05	United Kingdom	9:d:	S. Typhi	1	1	1	1	1	1	1	1	1	1	1	1	1	1
GCA_003911415.1	PDT000339538.1	545297	4703385	2018-05	United Kingdom	9:d:	S. Typhi	1	1	1	1	1	1	1	1	1	1	1	1	1	1
GCA_003920615.1	PDT000394335.1	619806	4707965	2018-10	United Kingdom	9:d:	S. Typhi	1	1	1	1	1	1	1	1	1	1	1	1	1	1
GCA_003921355.1	PDT000394305.1	624489	4737611	2018-10	United Kingdom	9:d:	S. Typhi	1	1	1	1	1	1	1	1	1	1	1	1	1	1
GCA_004136335.1	ASM413633v1	LXYSH	4780894	2018-03-26	China	9:d:	S. Typhi	1	1	1	1	1	1	1	1	1	1	1	1	1	1
GCA_004178795.1	PDT000331544.1	553784	4812543	2018-06	United Kingdom	9:d:	S. Typhi	1	1	1	1	1	1	1	1	1	1	1	1	1	1
GCA_004181695.1	PDT000332897.1	524815	4841907	2018-04	United Kingdom	9:d:	S. Typhi	1		1	1	1	1	1	1	1	1	1	1	1	1
GCA_004182105.1	PDT000334915.1	539019	4796392	2018-05	United Kingdom	9:d:	S. Typhi	1	1	1	1	1	1	1	1	1	1	1	1	1	1
GCA_004185475.1	PDT000131208.5	CFSAN032175	4755082	2007-01-01	USA	9:d:	S. Typhi	1	1	1	1	1	1	1	1	1	1	1	1	1	1
GCA_004185605.1	PDT000336443.1	546627	4741529	2018-05	United Kingdom	9:d:	S. Typhi	1	1	1	1	1	1	1	1	1	1	1	1	1	1
GCA_004185715.1	PDT000334989.1	556786	4858753	2018-06	United Kingdom	9:d:	S. Typhi	1	1	1	1	1	1	1	1	1	1	1	1	1	1
GCA_004188995.1	PDT000338128.1	378479	4848331	2017-05	United Kingdom	9:d:	S. Typhi	1	1	1	1	1	1	1	1	1	1	1	1	1	1
GCA_004192375.1	PDT000341147.1	325594	4709295	2016-12	United Kingdom	9:d:	S. Typhi	1	1	1	1	1	1	1	1	1	1	1	1	1	1
GCA_004216335.1	PDT000334751.1	508247	4617846	2018-03	United Kingdom	9:d:	S. Typhi	-1	-1	-1	-1	-1	-1	-1	-1	-1	-1	1	1	1	1
GCA_004252605.1	PDT000314555.2	474628	4759598	2017-12	United Kingdom	9:d:	S. Typhi	1	1	1	1	1	1	1	1	1	1	1	1	1	1
GCA_004254565.1	PDT000398933.1	608465	4739904	2018-09	United Kingdom	9:d:	S. Typhi	1	1	1	1	1	1	1	1	1	1	1	1	1	1
GCA_004255955.1	PDT000376488.1	572145	4773835	2018-07	United Kingdom	9:d:	S. Typhi	1	1	1	1	1	1	1	1	1	1	1	1	1	1
GCA_004257065.1	PDT000382982.1	606240	4738588	2018-09	United Kingdom	9:d:	S. Typhi	1	1	1	1	1	1	1	1	1	1	1	1	1	1
GCA_004258585.1	PDT000413167.1	644172	4708403	2018-11	United Kingdom	9:d:	S. Typhi	1	1	1	1	1	1	1	1	1	1	1	1	1	1
GCA_004259415.1	PDT000381500.1	604919	4704411	2018-09	United Kingdom	9:d:	S. Typhi	1	1	1	1	1	1	1	1	1	1	1	1	1	1
GCA_004261145.1	PDT000413162.1	625780	4703971	2018-10	United Kingdom	9:d:	S. Typhi	1	1	1	1	1	1	1	1	1	1	1	1	1	1
GCA_004261285.1	PDT000390107.1	520488	4747817	2018-03	United Kingdom	9:d:	S. Typhi	1	1	1	1	1	1	1	1	1	1	1	1	1	1
GCA_004263305.1	PDT000378344.1	572384	4927198	2018-07	United Kingdom	9:d:	S. Typhi	1	1	1	1	1	1	1	1	1	1	1	1	1	1
GCA_004266345.1	PDT000058711.2	9193	4723907	2014-05	United Kingdom	9:d:	S. Typhi	1	1	1	1	1	1	1	1	1	1	1	1	1	1
GCA_004267115.1	PDT000406669.1	634755	4840104	2018-10	United Kingdom	9:d:	S. Typhi	1	1	1	1	1	1	1	1	1	1	1	1	1	1
GCA_004273025.1	PDT000314617.2	456197	4766050	2017-12	United Kingdom	9:d:	S. Typhi	1	1	1	1	1	1	1	1	1	1	1	1	1	1
GCA_004273155.1	PDT000314779.2	428230	4705495	2017-09	United Kingdom	9:d:	S. Typhi	1	1	1	1	1	1	1	1	1	1	1	1	1	1
GCA_004275035.1	PDT000237602.2	101482	4799210	2015-04	United Kingdom	9:d:	S. Typhi	1	1	1	1	1	1	1	1	1	1	1	1	1	1
[truncated: 3,382 more rows]
