# Supplementary material for: Single missense mutations in Vi capsule synthesis genes confer hypervirulence to Salmonella Typhi
Source: Nat Commun. 2024 Jun 19;15:5258. doi: 10.1038/s41467-024-49590-6 (PMC11187135; doi:10.1038/s41467-024-49590-6)
Supplement: Supplementary file 5 — Supplementary Data 2 [file 41467_2024_49590_MOESM5_ESM.xlsx]

## Sheet: WGS analysis
S. Data 2, related to Fig. 1a. Summary table for the Vi biosynthesis system of 5,379 S. Typhi clinical isolates.
Filtered 5,379 S. Typhi strains	Vi synthesis gene cluster (viaB) ∆viaB=95										envZ/ompR		rcsB/rcsC		Typhoid toxin
	tviA	tviB	tviC	tviD	tviE	vexA	vexB	vexC	vexD	vexE	envZ	ompR	rcsB	rcsC	pltA	pltB	cdtB
Absent	102	104	98	100	96	98	99	98	99	98	1	2	9	1	0	0	0
Predicted pseudogene	20	5	1	1	1	0	1	1	1	4	1	0	22	14	0	0	0
Gene	5250	5258	5271	5258	5246	5262	5259	5269	5267	5262	5376	5377	5341	5355	5379	5379	5379
