# Supplementary material for: Single missense mutations in Vi capsule synthesis genes confer hypervirulence to Salmonella Typhi
Source: Nat Commun. 2024 Jun 19;15:5258. doi: 10.1038/s41467-024-49590-6 (PMC11187135; doi:10.1038/s41467-024-49590-6)
Supplement: Supplementary file 6 — Supplementary Data 3 [file 41467_2024_49590_MOESM6_ESM.xlsx]

## Sheet: missense mutations
S. Data 3, related to Fig. 1c. Summary of clinical missense mutations that occurred in the Vi biosynthesis system.
Gene	Mutation	Counts	Total		Gene	Mutation	Counts	Total
tviA	M1R	1	5248		rcsB	A9D	1	5340
	R2G	1				G18S	1
	F14S	1				G67R	1
	S43N	1				A97T	1
	M54L	1				L116Q	2
	V62I	48				R136C	3
	E79A	1				E155K	1
	I96N	1				L161P	1
	V126I	1				L175I	1
	F131L	1				R177L	1
	R153S	1				S178R	1
	T177A	1				S183N	1
tviB	G33S	1	5257			K186N	1
	E72K	1				V195G	1
	T97S	10				Y204D	1
	T97L	2				P212S	29
	L135F	1			rcsC	L4F	4	5355
	Q145E	17				F35S	1
	T172P	1				A117V	15
	A180T	1				R230C	1
	L182F	3				H252Y	1
	I210V	1				D348N	2
	D216N	1				A462V	1
	G275S	3				A466E	1
	D291S	1				S514F	2
	E313G	3				V575A	1
	V340I	1				E740D	6
	D354E	1				H789Y	1
	G387E	1				V829I	1
	E397K	1				A931V	1
tviC	V103E	1	5270			K933D	1
	V133I	2				T935G	1
	S142N	1				L936D	1
	P202S	1				A937P	1
	I214V	1				V938I	1
tviD	K5E	1	5257			Y939F	1
	T11M	1				A940I	1
	L12I	11				E941S	1
	V21M	1				V943H	1
	S22N	3				R944G	1
	A27T	1				K945E	1
	P29S	1				T946V	1
	A35S	50				R947S	1
	L58W	1				A948D	1
	G59D	1			ompR	P59L	2	5376
	I63L	3				I103M	1
	V67A	3				P106S	2
	V67F	2				V119C	2
	P69S	5				L120Y	2
	F70L	1				R121V	2
	I71V	1				R122V	2
	R73K	6				Q123R	2
	R73S	1				A124Q	2
	P74S	2				N125T	2
	N75D	7				E126N	2
	V76E	2				L127C	2
	D82N	1				G129R	2
	H84Y	3				A130R	2
	D88N	3				P131A	2
	M101I	13				T149M	1
	A102V	25			envZ	T21P	1	5375
	G104E	2				T30I	10
	F105L	3				S42N	1
	C106F	1				R55C	1
	I109K	2				W138R	2
	T113A	2				I152S	2
	R114H	3				M223I	1
	H115N	1				A231T	1
	E118K	2				R234C	1
	A126T	6				R246H	1
	A126G	1				E268K	1
	A126K	1				I280L	1
	C127R	42				G291S	1
	C127S	1				P334S	8
	M128I	3				N353S	29
	S131L	10				T402I	1
	L132F	1				R442P	2
	A133T	5
	A133V	1
	T134M	4
	A143V	2
	A143T	1
	C150Y	2
	C150F	1
	F151L	2
	D158A	2
	D158N	1
	S163I	3
	N166T	24
	Q169L	2
	E172K	4
	A174V	1
	E176K	1
	M179I	1
	V183I	2
	L186I	1
	R188C	13
	M192I	1
	M194I	2
	V197A	2
	V197I	1
	R202C	4
	R202H	3
	V206I	2
	L208Q	3
	L208P	2
	S211R	1
	R212Q	13
	V217I	1
	R223K	16
	R223G	2
	M224I	1
	V229I	13
	M235L	13
	E236K	102
	K241E	1
	R242Q	4
	D249N	21
	G259S	2
	A261V	7
	V263I	4
	A264V	1
	G269V	1
	V270E	1
	I271L	18
	H276Y	14
	R282Q	7
	R282L	3
	Q286L	6
	Q286H	2
	Q286R	1
	T293A	33
	G303S	1
	R317K	14
	Q319H	1
	V324L	1
	S334N	15
	N386D	1
	V396I	1
	H412Y	2
	H412N	1
	V417A	1
	T424I	52
	S498P	2
	G504C	2
	R508H	68
	R508C	2
	S517R	7
	R523H	36
	D532N	1
	V533F	2
	H545Y	1
	A563V	6
	M581I	1
	Y591H	1
	L600Q	2
	A603T	4
	G616S	31
	T617A	1
	T635A	1
	N644K	1
	S645P	1
	I647M	1
	S676N	41
	I677F	1
	E711K	2
	E711A	1
	D715N	3
	E716K	4
	E728G	1
	R736H	1
	S748L	3
	R749L	2
	R749Q	1
	G752C	28
	G752D	2
	S758F	8
	E760K	12
	D763N	46
	Y764D	1
	A765T	1
	V770A	2
	H788Y	3
	W799L	1
	V805A	1
	E810K	19
	E810G	14
	P811L	1
	A822V	25
	K830E	5
tviE	K7N	1	5256
	G12R	2
	T14A	2
	C15Y	2
	T17A	1
	Q20R	3
	L24F	2
	L30S	1
	A39V	1
	T41A	4
	A44T	8
	L52F	1
	H53Y	16
	D54N	8
	D54Y	4
	T58K	3
	T58M	1
	R77C	1
	T87K	1
	T87M	1
	T87R	1
	K98E	1
	I118F	3
	T136I	2
	C137R	27
	C137Y	3
	R149K	2
	T168I	2
	S173C	3
	T214K	3
	Q219R	68
	Q219K	5
	Q219L	3
	E253K	1
	P263S	102
	K266N	87
	G268D	2
	H275R	1
	S290G	148
	S290R	46
	S290N	12
	V318I	2
	A333T	5
	G339S	1
	D398G	1
	G403S	2
	V408I	1
	A421T	35
	H427P	1
	A429T	4
	A462V	31
	A462T	11
	R464H	10
	L478S	1
	F479L	5
	V495A	38
	L520P	1
	S544G	1
	T561A	2
	V562M	1
	G567R	2
vexA	M1Y	6	5261
	K2E	6
	P60L	4
	R204C	1
	P220S	1
vexB	M12I	1	5258
	L20F	1
	V49A	2
	V113A	1
	M155I	1
	L236F	36
	P238S	1
vexC	C115Y	2	5268
vexD	R6H	1	5266
	A77V	1
	T127I	2
	E248G	1
	Q304K	1
	N313A	1
	T373A	2
	R402H	2
	I427M	1
vexE	H4L	31	5261
	T14P	4
	A49T	1
	A88V	4
	D93G	1
	A117V	3
	L138F	9
	C184G	1
	V287M	1
	G298D	2
	D316A	1
	R326Q	1
	E347G	50
	A360T	1
	K367E	1
	A371T	2
	M458I	2
	S499P	3
	S510F	1
	G518S	2
	A555V	1
	D564N	1
	I647V	1
