# Supplementary material for: Single missense mutations in Vi capsule synthesis genes confer hypervirulence to Salmonella Typhi
Source: Nat Commun. 2024 Jun 19;15:5258. doi: 10.1038/s41467-024-49590-6 (PMC11187135; doi:10.1038/s41467-024-49590-6)
Supplement: Supplementary file 7 — Supplementary Data 4 [file 41467_2024_49590_MOESM7_ESM.xlsx]

## Sheet: Global distribution
	S. Data 4, related to Fig. 5e. Global distribution of S. Typhi capsular variants.
			Hypo Vi capsule S. Typhi			Hyper Vi capsule S. Typhi									Total
	Continent	Country	tviD C127R	tviE K266N	tviE A421T	tviD A35S	tviD R508H	tviD G616S	tviD S676N	tviE C137R	tviE Q219R	tviE P263S	tviE S290R	tviE A462V
	Africa	Cameroon	19	4	0	0	0	0	0	0	19	0	0	0	27
	Africa	Tunisia	0	0	0	0	0	0	0	0	0	1	0	0	4
	Africa	Democratic Republic of Congo	0	1	0	0	0	0	0	0	0	0	0	0	1
	Africa	Madagascar	0	0	0	0	0	0	0	0	0	1	0	0	12
	Africa	Sudan	0	1	0	0	0	0	0	0	0	0	0	0	9
	Africa	Angola	0	1	0	0	0	0	0	0	0	0	0	0	5
	Africa	Nigeria	14	13	0	0	0	0	0	1	16	4	0	0	184
	Africa	Ghana	0	2	0	0	0	0	0	1	0	0	0	0	71
	Africa	South Africa	2	5	0	1	0	3	1	1	3	7	1	0	315
	Africa	Rwanda	0	0	0	0	0	0	0	0	0	6	0	0	101
	Africa	Morocco	0	7	0	0	1	0	0	0	0	0	0	0	13
	Africa	Algeria	0	4	0	0	0	0	0	0	0	0	0	1	8
	Africa	Egypt	0	1	0	0	0	0	0	0	0	0	0	1	7
	Africa	Democratic Republic of the Congo	0	0	0	0	0	0	0	0	0	0	0	0	20
	Africa	Gambia	0	0	0	0	0	0	0	0	0	0	0	0	24
	Africa	Niger	0	1	0	0	0	0	0	0	0	0	0	0	4
	Africa	Zambia	0	0	0	0	0	0	2	1	0	0	0	0	24
	Africa	Tanzania	0	0	0	0	0	0	1	0	1	0	0	0	72
	Africa	Uganda	0	0	0	0	0	0	0	0	0	0	0	0	63
	Africa	Kenya	0	0	0	0	0	0	0	3	0	1	0	0	257
	Africa	Senegal	0	1	0	0	0	0	0	0	0	0	0	0	12
	Africa	Gabon	0	0	0	0	0	0	0	0	0	0	0	0	1
	Africa	Comoros	0	0	0	0	0	0	0	0	0	0	0	0	3
	Africa	Mali	0	0	0	0	0	0	0	0	0	0	0	0	5
	Africa	Guinea	0	0	0	0	0	0	0	0	0	0	0	0	2
	Africa	Cape Verde	0	0	0	0	0	0	0	0	0	0	0	0	1
	Africa	Togo	0	0	0	0	0	0	0	0	0	0	0	0	3
	Africa	Benin	0	0	0	0	0	0	0	0	0	0	0	0	4
	Africa	Malawi	0	0	0	0	2	0	0	2	2	14	1	0	569
	Africa	Central African Republic	0	0	0	0	0	0	0	0	0	0	0	0	3
	Africa	Burkina Faso	0	0	0	0	0	0	0	0	0	0	0	1	17
	Africa	Cote d'Ivoire	0	0	0	0	0	0	0	0	0	0	0	0	4
	Africa	Mauritania	0	0	0	0	0	0	0	0	0	0	0	1	2
	Africa	Liberia	0	0	0	0	1	0	0	0	0	0	0	0	1
	Africa	Guinea-Bissau	1	0	0	0	0	0	0	0	1	0	0	0	3
	Africa	Ethiopia	0	0	0	0	0	0	0	0	0	0	0	0	3
	Africa	Zimbabwe	0	0	0	0	0	0	0	0	0	0	2	0	110
	Africa	Mozambique	0	0	0	0	0	0	0	0	0	0	0	0	1
	Africa	Sierra Leone	0	0	0	0	0	0	0	0	0	0	0	0	2
	Africa	Mayotte	0	0	0	0	0	0	0	0	0	0	0	0	3
	Africa	Burundi	0	0	0	0	0	0	0	0	0	0	0	0	2
	Africa	Namibia	0	0	0	0	0	0	0	0	0	0	0	0	1
	Africa	Chad	0	0	0	0	0	0	0	0	0	0	0	0	2
	Asia	Russia	0	0	0	0	0	0	0	0	0	0	0	0	3
	Asia	Bangladesh	0	1	0	2	15	9	13	6	15	21	19	2	2279
	Asia	Pakistan	0	1	0	0	12	0	8	4	4	12	16	3	1837
	Asia	Viet Nam	0	0	0	0	1	1	0	0	3	0	1	0	220
	Asia	Thailand	0	0	0	0	0	0	0	0	0	4	0	0	51
	Asia	Indonesia	0	5	0	0	0	0	1	0	0	2	0	1	140
	Asia	India	0	3	0	48	55	39	107	10	9	50	23	18	2879
	Asia	Malaysia	0	3	0	0	2	0	0	0	0	0	1	1	40
	Asia	South Korea	0	0	0	0	0	0	0	1	0	0	0	0	2
	Asia	Mongolia	0	0	0	0	0	0	0	0	0	0	0	0	1
	Asia	Singapore	0	0	0	0	0	0	1	0	0	0	0	0	5
	Asia	Nepal	0	0	0	2	16	6	6	11	5	21	6	1	1442
	Asia	Syria	0	0	0	0	0	0	0	0	0	0	0	1	4
	Asia	Sri Lanka	0	0	0	0	0	0	0	0	0	1	0	0	10
	Asia	Turkey	0	0	0	0	0	1	1	0	0	0	0	0	5
	Asia	Japan	0	0	0	3	0	0	1	0	0	2	0	0	21
	Asia	Iraq	0	1	0	0	3	0	1	0	0	0	0	0	19
	Asia	Saudi Arabia	0	0	0	0	0	0	0	0	0	0	0	0	4
	Asia	Philippines	0	0	0	0	0	0	1	0	1	7	1	0	209
	Asia	Vietnam	0	0	0	0	0	0	0	0	0	0	0	0	2
	Asia	Armenia	0	0	0	0	0	0	0	0	0	1	0	0	1
	Asia	Laos	0	0	0	0	1	2	0	0	0	5	0	0	139
	Asia	Lebanon	0	0	0	0	0	0	0	0	0	0	0	1	8
	Asia	Afghanistan	0	0	0	0	0	0	0	0	0	0	0	0	6
	Asia	China	0	0	0	0	0	0	0	0	0	0	0	0	32
	Asia	Cambodia	0	0	0	0	0	0	0	0	0	5	0	0	210
	Asia	State of Palestine	0	0	0	0	0	0	0	0	0	0	0	0	1
	Asia	Myanmar	0	0	0	0	0	0	0	0	0	0	0	0	52
	Asia	Timor-Leste	0	0	0	0	0	0	0	0	0	0	0	0	1
	Asia	United Arab Emirates	0	0	0	0	0	0	0	0	0	0	0	0	4
	Asia	Qatar	0	0	0	0	0	0	0	0	0	0	0	0	1
	Asia	Taiwan	0	0	0	0	0	0	1	0	0	1	0	0	31
	Europe	Malta	0	0	0	0	0	0	0	0	0	0	0	1	3
	Europe	Ireland	0	0	0	0	0	0	0	0	0	0	0	0	4
	Europe	Portugal	0	1	0	0	0	0	0	0	0	0	0	0	2
	Europe	United Kingdom	8	26	0	46	33	15	25	10	15	30	7	10	2074
	Europe	France	0	0	0	0	0	0	0	0	0	2	0	0	8
	Europe	Greece	0	0	0	1	0	0	0	0	0	0	0	0	2
	Europe	Germany	0	0	0	0	0	0	0	0	0	0	0	0	1
	Europe	Bulgaria	0	0	0	0	0	0	0	0	0	0	0	0	1
	Europe	Italy	0	0	0	0	0	0	0	0	0	0	0	0	1
	Europe	Spain	0	0	0	0	0	0	1	0	0	0	0	0	2
	Europe	Netherlands	0	0	0	0	0	0	0	0	0	0	0	0	1
	Europe	Switzerland	0	0	0	0	0	0	0	0	0	0	0	0	3
	Europe	Denmark	0	0	0	0	0	0	0	0	0	0	0	0	2
	North America	USA	0	39	0	5	4	1	4	2	5	4	2	2	353
	North America	Mexico	0	0	0	0	0	0	0	0	0	0	0	0	62
	North America	Guatemala	0	0	0	0	1	1	1	0	1	1	0	0	22
	North America	El Salvador	0	0	0	0	0	0	0	0	0	1	0	0	19
	North America	Dominican Republic	0	1	0	0	1	0	0	0	0	0	0	0	6
	North America	Haiti	0	1	0	0	1	0	0	0	0	0	0	0	12
	North America	Panama	0	0	0	0	0	0	0	0	0	0	0	0	1
	North America	Turks and Caicos Islands	0	0	0	0	0	0	0	0	0	0	0	0	1
	North America	Jamaica	0	0	0	0	0	0	0	0	0	0	0	0	1
	North America	Canada	0	1	0	1	8	0	0	0	1	1	0	4	258
	South America	Colombia	0	1	0	0	0	5	0	0	0	1	0	0	76
	South America	Chile	0	23	0	0	3	2	0	1	5	1	0	0	252
	South America	Peru	0	1	0	0	0	0	0	0	0	0	0	0	14
	South America	Argentina	0	0	0	0	0	0	0	0	0	1	0	0	11
	South America	French Guiana	0	0	0	0	0	0	0	0	0	0	0	0	5
	South America	Brazil	0	0	31	0	0	0	0	0	0	0	0	0	42
	South America	Suriname	0	0	0	0	0	0	0	0	0	0	0	0	1
	Oceania	Tonga	0	0	0	0	0	0	0	0	0	0	0	0	5
	Oceania	Papua New Guinea	0	0	0	0	0	1	0	2	0	0	2	0	85
	Oceania	Fiji	0	1	0	0	1	1	0	1	2	11	8	0	171
	Oceania	Samoa	0	0	0	0	0	0	0	0	0	2	3	1	331
	Oceania	Vanuatu	0	0	0	0	0	0	0	0	0	0	0	0	2
	Oceania	New Zealand	0	0	0	0	0	0	0	0	1	1	0	0	50
	Oceania	Australia	0	1	0	0	0	0	0	2	0	0	0	2	35
	Oceania	Marshall Islands	0	0	0	0	0	0	0	0	0	0	0	0	2
