# Supplementary material for: Single missense mutations in Vi capsule synthesis genes confer hypervirulence to Salmonella Typhi
Source: Nat Commun. 2024 Jun 19;15:5258. doi: 10.1038/s41467-024-49590-6 (PMC11187135; doi:10.1038/s41467-024-49590-6)
Supplement: Supplementary file 9 — Source Data [file 41467_2024_49590_MOESM9_ESM.xlsx]

## Sheet: Figure 1d
Figure 1d
tviE	Total SNPs	Synonymous SNPs	Non-Synonymous SNPs		tviD	Total SNPs	Synonymous SNPs	Non-Synonymous SNPs
Nucleotide #	Counts	Counts	Counts		Nucleotide #	Counts	Counts	Counts
1	0	0	0		1	0	0	0
2	0	0	0		2	0	0	0
3	0	0	0		3	0	0	0
4	0	0	0		4	0	0	0
5	0	0	0		5	0	0	0
6	0	0	0		6	0	0	0
7	0	0	0		7	0	0	0
8	0	0	0		8	0	0	0
9	2	2	0		9	0	0	0
10	0	0	0		10	0	0	0
11	0	0	0		11	0	0	0
12	2	2	0		12	0	0	0
13	0	0	0		13	1	0	1
14	0	0	0		14	0	0	0
15	0	0	0		15	0	0	0
16	0	0	0		16	0	0	0
17	0	0	0		17	0	0	0
18	0	0	0		18	0	0	0
19	0	0	0		19	0	0	0
20	0	0	0		20	0	0	0
21	1	0	1		21	0	0	0
22	0	0	0		22	0	0	0
23	0	0	0		23	0	0	0
24	0	0	0		24	0	0	0
25	0	0	0		25	0	0	0
26	0	0	0		26	0	0	0
27	0	0	0		27	0	0	0
28	0	0	0		28	0	0	0
29	0	0	0		29	0	0	0
30	0	0	0		30	0	0	0
31	0	0	0		31	0	0	0
32	0	0	0		32	1	0	1
33	0	0	0		33	0	0	0
34	0	0	0		34	11	0	11
35	0	0	0		35	0	0	0
36	0	0	0		36	0	0	0
37	0	0	0		37	0	0	0
38	0	0	0		38	0	0	0
39	0	0	0		39	0	0	0
40	2	0	2		40	0	0	0
41	0	0	0		41	0	0	0
42	0	0	0		42	0	0	0
43	0	0	0		43	0	0	0
44	2	0	2		44	0	0	0
45	0	0	0		45	0	0	0
46	0	0	0		46	0	0	0
47	0	0	0		47	0	0	0
48	0	0	0		48	0	0	0
49	1	0	1		49	0	0	0
50	0	0	0		50	0	0	0
51	0	0	0		51	0	0	0
52	0	0	0		52	0	0	0
53	0	0	0		53	0	0	0
54	0	0	0		54	0	0	0
55	0	0	0		55	0	0	0
56	0	0	0		56	0	0	0
57	0	0	0		57	0	0	0
58	0	0	0		58	0	0	0
59	3	0	3		59	0	0	0
60	0	0	0		60	0	0	0
61	0	0	0		61	1	0	1
62	0	0	0		62	0	0	0
63	0	0	0		63	0	0	0
64	0	0	0		64	0	0	0
65	0	0	0		65	3	0	3
66	0	0	0		66	0	0	0
67	0	0	0		67	0	0	0
68	0	0	0		68	0	0	0
69	0	0	0		69	0	0	0
70	2	0	2		70	0	0	0
71	0	0	0		71	0	0	0
72	0	0	0		72	0	0	0
73	0	0	0		73	0	0	0
74	0	0	0		74	0	0	0
75	0	0	0		75	0	0	0
76	0	0	0		76	0	0	0
77	0	0	0		77	0	0	0
78	0	0	0		78	0	0	0
79	0	0	0		79	1	0	1
80	0	0	0		80	0	0	0
81	0	0	0		81	0	0	0
82	0	0	0		82	0	0	0
83	0	0	0		83	0	0	0
84	0	0	0		84	0	0	0
85	0	0	0		85	1	0	1
86	0	0	0		86	0	0	0
87	0	0	0		87	0	0	0
88	0	0	0		88	0	0	0
89	1	0	1		89	0	0	0
90	0	0	0		90	0	0	0
91	0	0	0		91	0	0	0
92	0	0	0		92	0	0	0
93	0	0	0		93	0	0	0
94	0	0	0		94	0	0	0
95	0	0	0		95	0	0	0
96	0	0	0		96	0	0	0
97	0	0	0		97	0	0	0
98	0	0	0		98	0	0	0
99	0	0	0		99	0	0	0
100	0	0	0		100	0	0	0
101	0	0	0		101	0	0	0
102	0	0	0		102	0	0	0
103	0	0	0		103	50	0	50
104	0	0	0		104	0	0	0
105	0	0	0		105	0	0	0
106	0	0	0		106	0	0	0
107	0	0	0		107	0	0	0
108	0	0	0		108	0	0	0
109	0	0	0		109	0	0	0
110	0	0	0		110	0	0	0
111	0	0	0		111	0	0	0
112	0	0	0		112	0	0	0
113	0	0	0		113	0	0	0
114	0	0	0		114	0	0	0
115	0	0	0		115	0	0	0
116	1	0	1		116	0	0	0
117	0	0	0		117	0	0	0
118	0	0	0		118	0	0	0
119	0	0	0		119	0	0	0
120	0	0	0		120	0	0	0
121	4	0	4		121	0	0	0
122	0	0	0		122	0	0	0
123	0	0	0		123	0	0	0
124	0	0	0		124	0	0	0
125	0	0	0		125	0	0	0
126	0	0	0		126	0	0	0
127	0	0	0		127	0	0	0
128	0	0	0		128	0	0	0
129	0	0	0		129	0	0	0
130	8	0	8		130	0	0	0
131	0	0	0		131	0	0	0
132	0	0	0		132	0	0	0
133	0	0	0		133	0	0	0
134	0	0	0		134	0	0	0
135	0	0	0		135	0	0	0
136	0	0	0		136	0	0	0
137	0	0	0		137	0	0	0
138	0	0	0		138	0	0	0
139	0	0	0		139	0	0	0
140	0	0	0		140	0	0	0
141	0	0	0		141	0	0	0
142	0	0	0		142	0	0	0
143	0	0	0		143	0	0	0
144	0	0	0		144	0	0	0
145	0	0	0		145	0	0	0
146	0	0	0		146	0	0	0
147	0	0	0		147	0	0	0
148	0	0	0		148	0	0	0
149	0	0	0		149	0	0	0
150	0	0	0		150	0	0	0
151	0	0	0		151	0	0	0
152	0	0	0		152	0	0	0
153	0	0	0		153	1	1	0
154	1	0	1		154	0	0	0
155	0	0	0		155	0	0	0
156	0	0	0		156	0	0	0
157	16	0	16		157	0	0	0
158	0	0	0		158	0	0	0
159	0	0	0		159	0	0	0
160	12	0	12		160	0	0	0
161	0	0	0		161	0	0	0
162	0	0	0		162	0	0	0
163	0	0	0		163	0	0	0
164	0	0	0		164	0	0	0
165	0	0	0		165	0	0	0
166	0	0	0		166	0	0	0
167	0	0	0		167	0	0	0
168	0	0	0		168	0	0	0
169	0	0	0		169	0	0	0
170	0	0	0		170	0	0	0
171	0	0	0		171	0	0	0
172	0	0	0		172	0	0	0
173	4	0	4		173	1	0	1
174	0	0	0		174	0	0	0
175	0	0	0		175	0	0	0
176	0	0	0		176	1	0	1
177	0	0	0		177	0	0	0
178	0	0	0		178	0	0	0
179	0	0	0		179	0	0	0
180	0	0	0		180	0	0	0
181	0	0	0		181	0	0	0
182	0	0	0		182	0	0	0
183	0	0	0		183	0	0	0
184	0	0	0		184	0	0	0
185	0	0	0		185	0	0	0
186	0	0	0		186	0	0	0
187	0	0	0		187	3	0	3
188	0	0	0		188	0	0	0
189	0	0	0		189	0	0	0
190	0	0	0		190	0	0	0
191	0	0	0		191	0	0	0
192	0	0	0		192	0	0	0
193	0	0	0		193	0	0	0
194	0	0	0		194	0	0	0
195	0	0	0		195	0	0	0
196	0	0	0		196	0	0	0
197	0	0	0		197	0	0	0
198	0	0	0		198	0	0	0
199	0	0	0		199	2	0	2
200	0	0	0		200	3	0	3
201	0	0	0		201	0	0	0
202	0	0	0		202	0	0	0
203	0	0	0		203	0	0	0
204	0	0	0		204	0	0	0
205	0	0	0		205	5	0	5
206	0	0	0		206	0	0	0
207	0	0	0		207	0	0	0
208	0	0	0		208	1	0	1
209	0	0	0		209	0	0	0
210	0	0	0		210	0	0	0
211	0	0	0		211	1	0	1
212	0	0	0		212	0	0	0
213	0	0	0		213	0	0	0
214	0	0	0		214	0	0	0
215	0	0	0		215	0	0	0
216	0	0	0		216	0	0	0
217	0	0	0		217	0	0	0
218	0	0	0		218	6	0	6
219	0	0	0		219	1	0	1
220	0	0	0		220	2	0	2
221	0	0	0		221	0	0	0
222	0	0	0		222	0	0	0
223	0	0	0		223	7	0	7
224	0	0	0		224	0	0	0
225	0	0	0		225	0	0	0
226	0	0	0		226	0	0	0
227	0	0	0		227	2	0	2
228	0	0	0		228	0	0	0
229	1	0	1		229	0	0	0
230	0	0	0		230	0	0	0
231	0	0	0		231	0	0	0
232	0	0	0		232	0	0	0
233	0	0	0		233	0	0	0
234	0	0	0		234	0	0	0
235	0	0	0		235	0	0	0
236	0	0	0		236	0	0	0
237	0	0	0		237	0	0	0
238	0	0	0		238	0	0	0
239	0	0	0		239	0	0	0
240	0	0	0		240	0	0	0
241	0	0	0		241	0	0	0
242	0	0	0		242	0	0	0
243	0	0	0		243	0	0	0
244	0	0	0		244	1	0	1
245	0	0	0		245	0	0	0
246	0	0	0		246	0	0	0
247	0	0	0		247	0	0	0
248	0	0	0		248	0	0	0
249	0	0	0		249	0	0	0
250	0	0	0		250	3	0	3
251	0	0	0		251	0	0	0
252	0	0	0		252	0	0	0
253	0	0	0		253	0	0	0
254	0	0	0		254	0	0	0
255	0	0	0		255	0	0	0
256	0	0	0		256	0	0	0
257	0	0	0		257	0	0	0
258	0	0	0		258	0	0	0
259	0	0	0		259	0	0	0
260	2	0	2		260	0	0	0
261	0	0	0		261	1	1	0
262	0	0	0		262	3	0	3
263	0	0	0		263	0	0	0
264	0	0	0		264	0	0	0
265	0	0	0		265	0	0	0
266	0	0	0		266	0	0	0
267	0	0	0		267	0	0	0
268	0	0	0		268	0	0	0
269	0	0	0		269	0	0	0
270	0	0	0		270	0	0	0
271	0	0	0		271	0	0	0
272	0	0	0		272	0	0	0
273	0	0	0		273	0	0	0
274	0	0	0		274	0	0	0
275	0	0	0		275	0	0	0
276	0	0	0		276	0	0	0
277	0	0	0		277	0	0	0
278	0	0	0		278	0	0	0
279	0	0	0		279	0	0	0
280	0	0	0		280	0	0	0
281	0	0	0		281	0	0	0
282	0	0	0		282	0	0	0
283	0	0	0		283	0	0	0
284	0	0	0		284	0	0	0
285	0	0	0		285	0	0	0
286	0	0	0		286	0	0	0
287	0	0	0		287	0	0	0
288	0	0	0		288	0	0	0
289	0	0	0		289	0	0	0
290	0	0	0		290	0	0	0
291	0	0	0		291	0	0	0
292	1	0	1		292	0	0	0
293	0	0	0		293	0	0	0
294	0	0	0		294	0	0	0
295	0	0	0		295	0	0	0
296	0	0	0		296	0	0	0
297	0	0	0		297	0	0	0
298	0	0	0		298	0	0	0
299	0	0	0		299	0	0	0
300	0	0	0		300	0	0	0
301	0	0	0		301	0	0	0
302	0	0	0		302	0	0	0
303	0	0	0		303	13	0	13
304	0	0	0		304	0	0	0
305	0	0	0		305	25	0	25
306	0	0	0		306	0	0	0
307	0	0	0		307	0	0	0
308	0	0	0		308	0	0	0
309	0	0	0		309	0	0	0
310	0	0	0		310	0	0	0
311	0	0	0		311	2	0	2
312	0	0	0		312	0	0	0
313	0	0	0		313	2	0	2
314	0	0	0		314	0	0	0
315	0	0	0		315	1	0	1
316	0	0	0		316	0	0	0
317	0	0	0		317	1	0	1
318	0	0	0		318	0	0	0
319	0	0	0		319	0	0	0
320	0	0	0		320	0	0	0
321	0	0	0		321	0	0	0
322	0	0	0		322	0	0	0
323	0	0	0		323	0	0	0
324	0	0	0		324	0	0	0
325	0	0	0		325	0	0	0
326	0	0	0		326	2	0	2
327	0	0	0		327	0	0	0
328	0	0	0		328	0	0	0
329	0	0	0		329	0	0	0
330	0	0	0		330	0	0	0
331	0	0	0		331	0	0	0
332	0	0	0		332	0	0	0
333	0	0	0		333	0	0	0
334	0	0	0		334	0	0	0
335	0	0	0		335	0	0	0
336	0	0	0		336	0	0	0
337	0	0	0		337	2	0	2
338	0	0	0		338	0	0	0
339	1	1	0		339	0	0	0
340	0	0	0		340	0	0	0
341	0	0	0		341	3	0	3
342	0	0	0		342	0	0	0
343	0	0	0		343	1	0	1
344	0	0	0		344	0	0	0
345	0	0	0		345	0	0	0
346	0	0	0		346	0	0	0
347	0	0	0		347	0	0	0
348	0	0	0		348	0	0	0
349	0	0	0		349	0	0	0
350	0	0	0		350	0	0	0
351	0	0	0		351	0	0	0
352	3	0	3		352	2	0	2
353	0	0	0		353	0	0	0
354	0	0	0		354	0	0	0
355	0	0	0		355	0	0	0
356	0	0	0		356	0	0	0
357	0	0	0		357	0	0	0
358	0	0	0		358	0	0	0
359	0	0	0		359	0	0	0
360	0	0	0		360	0	0	0
361	0	0	0		361	0	0	0
362	0	0	0		362	0	0	0
363	0	0	0		363	0	0	0
364	0	0	0		364	0	0	0
365	0	0	0		365	0	0	0
366	0	0	0		366	0	0	0
367	0	0	0		367	0	0	0
368	0	0	0		368	0	0	0
369	0	0	0		369	0	0	0
370	0	0	0		370	0	0	0
371	0	0	0		371	0	0	0
372	0	0	0		372	0	0	0
373	0	0	0		373	0	0	0
374	0	0	0		374	0	0	0
375	0	0	0		375	0	0	0
376	0	0	0		376	7	0	7
377	0	0	0		377	2	0	2
378	0	0	0		378	0	0	0
379	0	0	0		379	42	0	42
380	0	0	0		380	1	0	1
381	0	0	0		381	0	0	0
382	0	0	0		382	0	0	0
383	0	0	0		383	0	0	0
384	0	0	0		384	3	0	3
385	0	0	0		385	0	0	0
386	0	0	0		386	0	0	0
387	0	0	0		387	0	0	0
388	0	0	0		388	0	0	0
389	0	0	0		389	0	0	0
390	0	0	0		390	0	0	0
391	0	0	0		391	0	0	0
392	0	0	0		392	10	0	10
393	0	0	0		393	0	0	0
394	0	0	0		394	0	0	0
395	0	0	0		395	0	0	0
396	0	0	0		396	1	0	1
397	0	0	0		397	5	0	5
398	0	0	0		398	1	0	1
399	0	0	0		399	0	0	0
400	0	0	0		400	0	0	0
401	0	0	0		401	4	0	4
402	0	0	0		402	0	0	0
403	0	0	0		403	0	0	0
404	0	0	0		404	0	0	0
405	0	0	0		405	0	0	0
406	0	0	0		406	0	0	0
407	2	0	2		407	0	0	0
408	0	0	0		408	0	0	0
409	27	0	27		409	0	0	0
410	3	0	3		410	0	0	0
411	0	0	0		411	0	0	0
412	0	0	0		412	0	0	0
413	0	0	0		413	0	0	0
414	0	0	0		414	0	0	0
415	0	0	0		415	0	0	0
416	0	0	0		416	0	0	0
417	0	0	0		417	0	0	0
418	0	0	0		418	0	0	0
419	0	0	0		419	0	0	0
420	0	0	0		420	0	0	0
421	0	0	0		421	0	0	0
422	0	0	0		422	0	0	0
423	0	0	0		423	0	0	0
424	0	0	0		424	0	0	0
425	0	0	0		425	0	0	0
426	0	0	0		426	0	0	0
427	0	0	0		427	1	0	1
428	0	0	0		428	2	0	2
429	0	0	0		429	0	0	0
430	0	0	0		430	0	0	0
431	0	0	0		431	0	0	0
432	0	0	0		432	0	0	0
433	0	0	0		433	0	0	0
434	0	0	0		434	0	0	0
435	0	0	0		435	0	0	0
436	0	0	0		436	0	0	0
437	0	0	0		437	0	0	0
438	0	0	0		438	0	0	0
439	0	0	0		439	0	0	0
440	0	0	0		440	0	0	0
441	0	0	0		441	0	0	0
442	0	0	0		442	0	0	0
443	0	0	0		443	0	0	0
444	0	0	0		444	0	0	0
445	0	0	0		445	0	0	0
446	2	0	2		446	0	0	0
447	0	0	0		447	0	0	0
448	0	0	0		448	0	0	0
449	0	0	0		449	3	0	3
450	0	0	0		450	0	0	0
451	0	0	0		451	2	0	2
452	0	0	0		452	0	0	0
453	0	0	0		453	0	0	0
454	0	0	0		454	0	0	0
455	0	0	0		455	0	0	0
456	0	0	0		456	0	0	0
457	0	0	0		457	0	0	0
458	0	0	0		458	0	0	0
459	0	0	0		459	0	0	0
460	0	0	0		460	0	0	0
461	0	0	0		461	0	0	0
462	0	0	0		462	0	0	0
463	0	0	0		463	0	0	0
464	0	0	0		464	0	0	0
465	0	0	0		465	0	0	0
466	0	0	0		466	0	0	0
467	0	0	0		467	0	0	0
468	0	0	0		468	0	0	0
469	0	0	0		469	0	0	0
470	0	0	0		470	0	0	0
471	0	0	0		471	0	0	0
472	0	0	0		472	1	0	1
473	0	0	0		473	2	0	2
474	0	0	0		474	0	0	0
475	0	0	0		475	0	0	0
476	0	0	0		476	0	0	0
477	0	0	0		477	0	0	0
478	0	0	0		478	0	0	0
479	0	0	0		479	0	0	0
480	0	0	0		480	0	0	0
481	0	0	0		481	0	0	0
482	0	0	0		482	0	0	0
483	0	0	0		483	0	0	0
484	0	0	0		484	0	0	0
485	0	0	0		485	0	0	0
486	0	0	0		486	0	0	0
487	0	0	0		487	0	0	0
488	0	0	0		488	3	0	3
489	0	0	0		489	0	0	0
490	0	0	0		490	0	0	0
491	0	0	0		491	0	0	0
492	0	0	0		492	0	0	0
493	0	0	0		493	0	0	0
494	0	0	0		494	0	0	0
495	0	0	0		495	0	0	0
496	0	0	0		496	0	0	0
497	0	0	0		497	24	0	24
498	0	0	0		498	0	0	0
499	0	0	0		499	0	0	0
500	0	0	0		500	0	0	0
501	0	0	0		501	0	0	0
502	0	0	0		502	0	0	0
503	2	0	2		503	0	0	0
504	0	0	0		504	0	0	0
505	0	0	0		505	0	0	0
506	0	0	0		506	2	0	2
507	0	0	0		507	0	0	0
508	0	0	0		508	0	0	0
509	0	0	0		509	0	0	0
510	0	0	0		510	0	0	0
511	0	0	0		511	0	0	0
512	0	0	0		512	0	0	0
513	0	0	0		513	0	0	0
514	0	0	0		514	4	0	4
515	0	0	0		515	0	0	0
516	0	0	0		516	0	0	0
517	3	0	3		517	0	0	0
518	0	0	0		518	0	0	0
519	0	0	0		519	0	0	0
520	0	0	0		520	0	0	0
521	0	0	0		521	1	0	1
522	0	0	0		522	0	0	0
523	0	0	0		523	0	0	0
524	0	0	0		524	0	0	0
525	1	1	0		525	0	0	0
526	0	0	0		526	1	0	1
527	0	0	0		527	0	0	0
528	0	0	0		528	0	0	0
529	0	0	0		529	0	0	0
530	0	0	0		530	0	0	0
531	0	0	0		531	1	1	0
532	0	0	0		532	0	0	0
533	0	0	0		533	0	0	0
534	0	0	0		534	0	0	0
535	0	0	0		535	0	0	0
536	0	0	0		536	0	0	0
537	0	0	0		537	1	0	1
538	0	0	0		538	0	0	0
539	0	0	0		539	0	0	0
540	0	0	0		540	0	0	0
541	0	0	0		541	0	0	0
542	0	0	0		542	0	0	0
543	0	0	0		543	0	0	0
544	0	0	0		544	0	0	0
545	0	0	0		545	0	0	0
546	0	0	0		546	0	0	0
547	0	0	0		547	2	0	2
548	0	0	0		548	0	0	0
549	0	0	0		549	0	0	0
550	0	0	0		550	0	0	0
551	0	0	0		551	0	0	0
552	0	0	0		552	0	0	0
553	0	0	0		553	0	0	0
554	0	0	0		554	0	0	0
555	0	0	0		555	0	0	0
556	0	0	0		556	1	0	1
557	0	0	0		557	0	0	0
558	0	0	0		558	0	0	0
559	0	0	0		559	0	0	0
560	0	0	0		560	0	0	0
561	0	0	0		561	0	0	0
562	0	0	0		562	13	0	13
563	0	0	0		563	0	0	0
564	0	0	0		564	0	0	0
565	0	0	0		565	0	0	0
566	0	0	0		566	0	0	0
567	0	0	0		567	0	0	0
568	0	0	0		568	0	0	0
569	0	0	0		569	0	0	0
570	0	0	0		570	0	0	0
571	0	0	0		571	0	0	0
572	0	0	0		572	0	0	0
573	0	0	0		573	0	0	0
574	0	0	0		574	0	0	0
575	0	0	0		575	0	0	0
576	0	0	0		576	1	0	1
577	0	0	0		577	0	0	0
578	0	0	0		578	0	0	0
579	0	0	0		579	0	0	0
580	0	0	0		580	0	0	0
581	0	0	0		581	0	0	0
582	0	0	0		582	2	0	2
583	0	0	0		583	0	0	0
584	0	0	0		584	0	0	0
585	0	0	0		585	0	0	0
586	0	0	0		586	0	0	0
587	0	0	0		587	0	0	0
588	0	0	0		588	0	0	0
589	0	0	0		589	1	0	1
590	0	0	0		590	2	0	2
591	0	0	0		591	0	0	0
592	0	0	0		592	0	0	0
593	0	0	0		593	0	0	0
594	0	0	0		594	0	0	0
595	0	0	0		595	0	0	0
596	0	0	0		596	0	0	0
597	0	0	0		597	0	0	0
598	0	0	0		598	0	0	0
599	0	0	0		599	0	0	0
600	0	0	0		600	0	0	0
601	0	0	0		601	0	0	0
602	0	0	0		602	0	0	0
603	0	0	0		603	0	0	0
604	0	0	0		604	4	0	4
605	0	0	0		605	3	0	3
606	0	0	0		606	0	0	0
607	0	0	0		607	0	0	0
608	0	0	0		608	0	0	0
609	0	0	0		609	0	0	0
610	0	0	0		610	0	0	0
611	0	0	0		611	0	0	0
612	0	0	0		612	0	0	0
613	0	0	0		613	0	0	0
614	0	0	0		614	0	0	0
615	0	0	0		615	3	3	0
616	0	0	0		616	2	0	2
617	0	0	0		617	0	0	0
618	0	0	0		618	0	0	0
619	0	0	0		619	0	0	0
620	0	0	0		620	0	0	0
621	0	0	0		621	0	0	0
622	0	0	0		622	0	0	0
623	0	0	0		623	5	0	5
624	0	0	0		624	0	0	0
625	0	0	0		625	0	0	0
626	0	0	0		626	0	0	0
627	0	0	0		627	0	0	0
628	0	0	0		628	0	0	0
629	0	0	0		629	0	0	0
630	0	0	0		630	0	0	0
631	0	0	0		631	0	0	0
632	0	0	0		632	0	0	0
633	0	0	0		633	1	0	1
634	0	0	0		634	0	0	0
635	0	0	0		635	13	0	13
636	0	0	0		636	0	0	0
637	0	0	0		637	0	0	0
638	0	0	0		638	0	0	0
639	0	0	0		639	0	0	0
640	0	0	0		640	0	0	0
641	3	0	3		641	0	0	0
642	0	0	0		642	0	0	0
643	0	0	0		643	0	0	0
644	0	0	0		644	0	0	0
645	0	0	0		645	0	0	0
646	0	0	0		646	0	0	0
647	0	0	0		647	0	0	0
648	0	0	0		648	0	0	0
649	0	0	0		649	1	0	1
650	0	0	0		650	0	0	0
651	0	0	0		651	0	0	0
652	0	0	0		652	0	0	0
653	0	0	0		653	0	0	0
654	0	0	0		654	0	0	0
655	5	0	5		655	0	0	0
656	71	0	71		656	0	0	0
657	0	0	0		657	0	0	0
658	0	0	0		658	0	0	0
659	0	0	0		659	0	0	0
660	0	0	0		660	0	0	0
661	0	0	0		661	0	0	0
662	0	0	0		662	0	0	0
663	0	0	0		663	0	0	0
664	0	0	0		664	0	0	0
665	0	0	0		665	0	0	0
666	0	0	0		666	4	4	0
667	0	0	0		667	2	0	2
668	0	0	0		668	16	0	16
669	0	0	0		669	0	0	0
670	0	0	0		670	0	0	0
671	0	0	0		671	0	0	0
672	0	0	0		672	1	0	1
673	0	0	0		673	0	0	0
674	0	0	0		674	0	0	0
675	0	0	0		675	0	0	0
676	0	0	0		676	0	0	0
677	0	0	0		677	0	0	0
678	0	0	0		678	0	0	0
679	0	0	0		679	0	0	0
680	0	0	0		680	0	0	0
681	0	0	0		681	0	0	0
682	0	0	0		682	0	0	0
683	0	0	0		683	0	0	0
684	0	0	0		684	0	0	0
685	0	0	0		685	13	0	13
686	0	0	0		686	0	0	0
687	0	0	0		687	0	0	0
688	0	0	0		688	0	0	0
689	0	0	0		689	0	0	0
690	0	0	0		690	0	0	0
691	0	0	0		691	0	0	0
692	0	0	0		692	0	0	0
693	0	0	0		693	0	0	0
694	0	0	0		694	0	0	0
695	0	0	0		695	0	0	0
696	0	0	0		696	0	0	0
697	0	0	0		697	0	0	0
698	0	0	0		698	0	0	0
699	0	0	0		699	0	0	0
700	0	0	0		700	0	0	0
701	0	0	0		701	0	0	0
702	0	0	0		702	0	0	0
703	0	0	0		703	13	0	13
704	0	0	0		704	0	0	0
705	0	0	0		705	0	0	0
706	0	0	0		706	102	0	102
707	0	0	0		707	0	0	0
708	0	0	0		708	0	0	0
709	0	0	0		709	0	0	0
710	0	0	0		710	0	0	0
711	0	0	0		711	0	0	0
712	0	0	0		712	0	0	0
713	0	0	0		713	0	0	0
714	0	0	0		714	0	0	0
715	0	0	0		715	0	0	0
716	0	0	0		716	0	0	0
717	0	0	0		717	0	0	0
718	0	0	0		718	0	0	0
719	0	0	0		719	0	0	0
720	0	0	0		720	0	0	0
721	0	0	0		721	1	0	1
722	0	0	0		722	0	0	0
723	0	0	0		723	0	0	0
724	0	0	0		724	0	0	0
725	0	0	0		725	4	0	4
726	0	0	0		726	0	0	0
727	0	0	0		727	0	0	0
728	0	0	0		728	0	0	0
729	0	0	0		729	0	0	0
730	0	0	0		730	25	25	0
731	0	0	0		731	0	0	0
732	0	0	0		732	0	0	0
733	0	0	0		733	0	0	0
734	0	0	0		734	0	0	0
735	0	0	0		735	0	0	0
736	0	0	0		736	0	0	0
737	0	0	0		737	0	0	0
738	0	0	0		738	0	0	0
739	0	0	0		739	0	0	0
740	0	0	0		740	0	0	0
741	0	0	0		741	0	0	0
742	0	0	0		742	0	0	0
743	0	0	0		743	0	0	0
744	0	0	0		744	0	0	0
745	0	0	0		745	21	0	21
746	0	0	0		746	0	0	0
747	0	0	0		747	0	0	0
748	0	0	0		748	0	0	0
749	0	0	0		749	0	0	0
750	0	0	0		750	0	0	0
751	0	0	0		751	0	0	0
752	0	0	0		752	0	0	0
753	0	0	0		753	0	0	0
754	0	0	0		754	0	0	0
755	0	0	0		755	0	0	0
756	0	0	0		756	0	0	0
757	1	0	1		757	0	0	0
758	0	0	0		758	0	0	0
759	0	0	0		759	0	0	0
760	0	0	0		760	0	0	0
761	0	0	0		761	0	0	0
762	0	0	0		762	0	0	0
763	0	0	0		763	0	0	0
764	0	0	0		764	0	0	0
765	0	0	0		765	0	0	0
766	0	0	0		766	0	0	0
767	0	0	0		767	0	0	0
768	0	0	0		768	0	0	0
769	0	0	0		769	0	0	0
770	0	0	0		770	0	0	0
771	0	0	0		771	0	0	0
772	0	0	0		772	0	0	0
773	0	0	0		773	0	0	0
774	0	0	0		774	0	0	0
775	0	0	0		775	2	0	2
776	0	0	0		776	0	0	0
777	0	0	0		777	0	0	0
778	0	0	0		778	0	0	0
779	0	0	0		779	0	0	0
780	0	0	0		780	0	0	0
781	0	0	0		781	0	0	0
782	0	0	0		782	7	0	7
783	0	0	0		783	0	0	0
784	0	0	0		784	0	0	0
785	0	0	0		785	0	0	0
786	0	0	0		786	0	0	0
787	102	0	102		787	4	0	4
788	0	0	0		788	0	0	0
789	0	0	0		789	0	0	0
790	0	0	0		790	0	0	0
791	0	0	0		791	1	0	1
792	0	0	0		792	0	0	0
793	0	0	0		793	0	0	0
794	0	0	0		794	0	0	0
795	0	0	0		795	0	0	0
796	0	0	0		796	0	0	0
797	0	0	0		797	0	0	0
798	87	0	87		798	0	0	0
799	0	0	0		799	0	0	0
800	0	0	0		800	0	0	0
801	0	0	0		801	0	0	0
802	0	0	0		802	0	0	0
803	2	0	2		803	0	0	0
804	0	0	0		804	0	0	0
805	0	0	0		805	0	0	0
806	0	0	0		806	1	0	1
807	0	0	0		807	0	0	0
808	0	0	0		808	0	0	0
809	0	0	0		809	1	0	1
810	0	0	0		810	0	0	0
811	0	0	0		811	18	0	18
812	0	0	0		812	0	0	0
813	0	0	0		813	0	0	0
814	0	0	0		814	0	0	0
815	0	0	0		815	0	0	0
816	1	1	0		816	0	0	0
817	0	0	0		817	0	0	0
818	0	0	0		818	0	0	0
819	0	0	0		819	0	0	0
820	0	0	0		820	0	0	0
821	0	0	0		821	0	0	0
822	0	0	0		822	0	0	0
823	0	0	0		823	0	0	0
824	1	0	1		824	0	0	0
825	0	0	0		825	0	0	0
826	0	0	0		826	14	0	14
827	0	0	0		827	0	0	0
828	0	0	0		828	0	0	0
829	0	0	0		829	0	0	0
830	0	0	0		830	0	0	0
831	0	0	0		831	0	0	0
832	0	0	0		832	0	0	0
833	0	0	0		833	0	0	0
834	0	0	0		834	0	0	0
835	0	0	0		835	0	0	0
836	0	0	0		836	0	0	0
837	0	0	0		837	0	0	0
838	0	0	0		838	0	0	0
839	0	0	0		839	0	0	0
840	0	0	0		840	0	0	0
841	0	0	0		841	0	0	0
842	0	0	0		842	0	0	0
843	0	0	0		843	0	0	0
844	0	0	0		844	0	0	0
845	0	0	0		845	10	0	10
846	0	0	0		846	0	0	0
847	0	0	0		847	0	0	0
848	0	0	0		848	0	0	0
849	0	0	0		849	0	0	0
850	0	0	0		850	0	0	0
851	0	0	0		851	0	0	0
852	0	0	0		852	0	0	0
853	0	0	0		853	0	0	0
854	0	0	0		854	0	0	0
855	0	0	0		855	0	0	0
856	0	0	0		856	0	0	0
857	0	0	0		857	7	0	7
858	0	0	0		858	2	0	2
859	0	0	0		859	0	0	0
860	0	0	0		860	0	0	0
861	0	0	0		861	0	0	0
862	0	0	0		862	0	0	0
863	0	0	0		863	0	0	0
864	0	0	0		864	0	0	0
865	0	0	0		865	0	0	0
866	0	0	0		866	0	0	0
867	0	0	0		867	0	0	0
868	153	0	153		868	0	0	0
869	12	0	12		869	0	0	0
870	41	0	41		870	0	0	0
871	0	0	0		871	0	0	0
872	0	0	0		872	0	0	0
873	0	0	0		873	8	8	0
874	0	0	0		874	0	0	0
875	0	0	0		875	0	0	0
876	0	0	0		876	0	0	0
877	0	0	0		877	33	0	33
878	0	0	0		878	0	0	0
879	0	0	0		879	0	0	0
880	0	0	0		880	0	0	0
881	0	0	0		881	0	0	0
882	0	0	0		882	0	0	0
883	0	0	0		883	0	0	0
884	0	0	0		884	0	0	0
885	0	0	0		885	0	0	0
886	0	0	0		886	0	0	0
887	0	0	0		887	0	0	0
888	0	0	0		888	0	0	0
889	0	0	0		889	0	0	0
890	0	0	0		890	0	0	0
891	0	0	0		891	0	0	0
892	0	0	0		892	0	0	0
893	0	0	0		893	0	0	0
894	0	0	0		894	0	0	0
895	0	0	0		895	0	0	0
896	0	0	0		896	0	0	0
897	0	0	0		897	0	0	0
898	0	0	0		898	0	0	0
899	0	0	0		899	0	0	0
900	0	0	0		900	0	0	0
901	0	0	0		901	0	0	0
902	0	0	0		902	0	0	0
903	0	0	0		903	0	0	0
904	0	0	0		904	0	0	0
905	0	0	0		905	0	0	0
906	0	0	0		906	0	0	0
907	0	0	0		907	1	0	1
908	0	0	0		908	0	0	0
909	0	0	0		909	0	0	0
910	0	0	0		910	0	0	0
911	0	0	0		911	0	0	0
912	0	0	0		912	0	0	0
913	0	0	0		913	0	0	0
914	0	0	0		914	0	0	0
915	0	0	0		915	0	0	0
916	0	0	0		916	0	0	0
917	0	0	0		917	0	0	0
918	0	0	0		918	0	0	0
919	0	0	0		919	0	0	0
920	0	0	0		920	0	0	0
921	0	0	0		921	0	0	0
922	0	0	0		922	0	0	0
923	0	0	0		923	0	0	0
924	0	0	0		924	0	0	0
925	0	0	0		925	0	0	0
926	0	0	0		926	0	0	0
927	0	0	0		927	0	0	0
928	0	0	0		928	0	0	0
929	0	0	0		929	0	0	0
930	0	0	0		930	0	0	0
931	0	0	0		931	0	0	0
932	0	0	0		932	0	0	0
933	0	0	0		933	0	0	0
934	0	0	0		934	0	0	0
935	0	0	0		935	0	0	0
936	0	0	0		936	0	0	0
937	0	0	0		937	0	0	0
938	0	0	0		938	0	0	0
939	0	0	0		939	0	0	0
940	0	0	0		940	0	0	0
941	0	0	0		941	0	0	0
942	0	0	0		942	0	0	0
943	0	0	0		943	0	0	0
944	0	0	0		944	0	0	0
945	0	0	0		945	0	0	0
946	0	0	0		946	0	0	0
947	0	0	0		947	0	0	0
948	0	0	0		948	0	0	0
949	0	0	0		949	0	0	0
950	0	0	0		950	14	0	14
951	0	0	0		951	0	0	0
952	2	0	2		952	0	0	0
953	0	0	0		953	0	0	0
954	0	0	0		954	0	0	0
955	0	0	0		955	0	0	0
956	0	0	0		956	0	0	0
957	0	0	0		957	1	0	1
958	0	0	0		958	0	0	0
959	0	0	0		959	0	0	0
960	0	0	0		960	0	0	0
961	0	0	0		961	0	0	0
962	0	0	0		962	0	0	0
963	0	0	0		963	0	0	0
964	0	0	0		964	0	0	0
965	0	0	0		965	0	0	0
966	0	0	0		966	0	0	0
967	0	0	0		967	0	0	0
968	0	0	0		968	0	0	0
969	0	0	0		969	0	0	0
970	0	0	0		970	1	0	1
971	0	0	0		971	0	0	0
972	0	0	0		972	0	0	0
973	0	0	0		973	0	0	0
974	0	0	0		974	0	0	0
975	0	0	0		975	0	0	0
976	0	0	0		976	0	0	0
977	0	0	0		977	0	0	0
978	0	0	0		978	0	0	0
979	0	0	0		979	0	0	0
980	0	0	0		980	0	0	0
981	0	0	0		981	0	0	0
982	0	0	0		982	0	0	0
983	0	0	0		983	0	0	0
984	0	0	0		984	0	0	0
985	0	0	0		985	0	0	0
986	0	0	0		986	0	0	0
987	0	0	0		987	0	0	0
988	0	0	0		988	0	0	0
989	0	0	0		989	0	0	0
990	0	0	0		990	0	0	0
991	0	0	0		991	0	0	0
992	0	0	0		992	0	0	0
993	0	0	0		993	0	0	0
994	0	0	0		994	0	0	0
995	0	0	0		995	0	0	0
996	0	0	0		996	0	0	0
997	5	0	5		997	0	0	0
998	0	0	0		998	0	0	0
999	0	0	0		999	0	0	0
1000	0	0	0		1000	0	0	0
1001	0	0	0		1001	15	0	15
1002	0	0	0		1002	0	0	0
1003	0	0	0		1003	0	0	0
1004	0	0	0		1004	0	0	0
1005	0	0	0		1005	0	0	0
1006	0	0	0		1006	0	0	0
1007	0	0	0		1007	0	0	0
1008	0	0	0		1008	0	0	0
1009	0	0	0		1009	0	0	0
1010	0	0	0		1010	0	0	0
1011	0	0	0		1011	0	0	0
1012	0	0	0		1012	0	0	0
1013	0	0	0		1013	0	0	0
1014	0	0	0		1014	0	0	0
1015	1	0	1		1015	0	0	0
1016	0	0	0		1016	0	0	0
1017	0	0	0		1017	0	0	0
1018	0	0	0		1018	0	0	0
1019	0	0	0		1019	0	0	0
1020	0	0	0		1020	0	0	0
1021	0	0	0		1021	0	0	0
1022	0	0	0		1022	0	0	0
1023	0	0	0		1023	0	0	0
1024	0	0	0		1024	0	0	0
1025	0	0	0		1025	0	0	0
1026	0	0	0		1026	0	0	0
1027	0	0	0		1027	0	0	0
1028	0	0	0		1028	0	0	0
1029	0	0	0		1029	0	0	0
1030	0	0	0		1030	0	0	0
1031	0	0	0		1031	0	0	0
1032	0	0	0		1032	0	0	0
1033	0	0	0		1033	0	0	0
1034	0	0	0		1034	0	0	0
1035	0	0	0		1035	0	0	0
1036	0	0	0		1036	0	0	0
1037	0	0	0		1037	0	0	0
1038	0	0	0		1038	0	0	0
1039	0	0	0		1039	0	0	0
1040	0	0	0		1040	0	0	0
1041	0	0	0		1041	0	0	0
1042	0	0	0		1042	0	0	0
1043	0	0	0		1043	0	0	0
1044	1	1	0		1044	0	0	0
1045	0	0	0		1045	0	0	0
1046	0	0	0		1046	0	0	0
1047	0	0	0		1047	0	0	0
1048	0	0	0		1048	0	0	0
1049	0	0	0		1049	0	0	0
1050	0	0	0		1050	0	0	0
1051	0	0	0		1051	0	0	0
1052	0	0	0		1052	0	0	0
1053	0	0	0		1053	0	0	0
1054	0	0	0		1054	0	0	0
1055	0	0	0		1055	0	0	0
1056	0	0	0		1056	0	0	0
1057	0	0	0		1057	0	0	0
1058	0	0	0		1058	0	0	0
1059	0	0	0		1059	0	0	0
1060	0	0	0		1060	0	0	0
1061	0	0	0		1061	0	0	0
1062	0	0	0		1062	0	0	0
1063	0	0	0		1063	0	0	0
1064	0	0	0		1064	0	0	0
1065	0	0	0		1065	0	0	0
1066	0	0	0		1066	0	0	0
1067	0	0	0		1067	0	0	0
1068	0	0	0		1068	0	0	0
1069	0	0	0		1069	0	0	0
1070	0	0	0		1070	0	0	0
1071	0	0	0		1071	0	0	0
1072	0	0	0		1072	0	0	0
1073	0	0	0		1073	0	0	0
1074	0	0	0		1074	0	0	0
1075	0	0	0		1075	0	0	0
1076	0	0	0		1076	0	0	0
1077	0	0	0		1077	0	0	0
1078	0	0	0		1078	0	0	0
1079	0	0	0		1079	0	0	0
1080	0	0	0		1080	0	0	0
1081	0	0	0		1081	0	0	0
1082	0	0	0		1082	0	0	0
1083	0	0	0		1083	0	0	0
1084	0	0	0		1084	0	0	0
1085	0	0	0		1085	0	0	0
1086	0	0	0		1086	0	0	0
1087	0	0	0		1087	0	0	0
1088	0	0	0		1088	0	0	0
1089	0	0	0		1089	1	1	0
1090	0	0	0		1090	0	0	0
1091	0	0	0		1091	0	0	0
1092	0	0	0		1092	0	0	0
1093	0	0	0		1093	0	0	0
1094	0	0	0		1094	0	0	0
1095	0	0	0		1095	0	0	0
1096	0	0	0		1096	0	0	0
1097	0	0	0		1097	0	0	0
1098	0	0	0		1098	0	0	0
1099	0	0	0		1099	0	0	0
1100	0	0	0		1100	0	0	0
1101	0	0	0		1101	0	0	0
1102	0	0	0		1102	0	0	0
1103	0	0	0		1103	0	0	0
1104	0	0	0		1104	0	0	0
1105	0	0	0		1105	0	0	0
1106	0	0	0		1106	0	0	0
1107	0	0	0		1107	0	0	0
1108	0	0	0		1108	0	0	0
1109	0	0	0		1109	0	0	0
1110	0	0	0		1110	0	0	0
1111	0	0	0		1111	0	0	0
1112	0	0	0		1112	0	0	0
1113	0	0	0		1113	0	0	0
1114	0	0	0		1114	0	0	0
1115	0	0	0		1115	0	0	0
1116	0	0	0		1116	0	0	0
1117	0	0	0		1117	0	0	0
1118	0	0	0		1118	0	0	0
1119	0	0	0		1119	0	0	0
1120	0	0	0		1120	0	0	0
1121	0	0	0		1121	0	0	0
1122	0	0	0		1122	0	0	0
1123	0	0	0		1123	0	0	0
1124	0	0	0		1124	0	0	0
1125	0	0	0		1125	0	0	0
1126	0	0	0		1126	0	0	0
1127	0	0	0		1127	0	0	0
1128	1	1	0		1128	0	0	0
1129	0	0	0		1129	0	0	0
1130	0	0	0		1130	0	0	0
1131	0	0	0		1131	0	0	0
1132	0	0	0		1132	0	0	0
1133	0	0	0		1133	0	0	0
1134	0	0	0		1134	0	0	0
1135	0	0	0		1135	0	0	0
1136	0	0	0		1136	0	0	0
1137	0	0	0		1137	0	0	0
1138	0	0	0		1138	0	0	0
1139	0	0	0		1139	0	0	0
1140	0	0	0		1140	0	0	0
1141	0	0	0		1141	0	0	0
1142	0	0	0		1142	0	0	0
1143	0	0	0		1143	0	0	0
1144	0	0	0		1144	0	0	0
1145	0	0	0		1145	0	0	0
1146	0	0	0		1146	0	0	0
1147	0	0	0		1147	0	0	0
1148	0	0	0		1148	0	0	0
1149	0	0	0		1149	0	0	0
1150	0	0	0		1150	0	0	0
1151	0	0	0		1151	0	0	0
1152	0	0	0		1152	0	0	0
1153	0	0	0		1153	0	0	0
1154	0	0	0		1154	0	0	0
1155	0	0	0		1155	0	0	0
1156	0	0	0		1156	2	0	2
1157	0	0	0		1157	0	0	0
1158	0	0	0		1158	0	0	0
1159	0	0	0		1159	0	0	0
1160	0	0	0		1160	0	0	0
1161	0	0	0		1161	0	0	0
1162	0	0	0		1162	0	0	0
1163	0	0	0		1163	0	0	0
1164	0	0	0		1164	0	0	0
1165	0	0	0		1165	0	0	0
1166	0	0	0		1166	0	0	0
1167	0	0	0		1167	0	0	0
1168	0	0	0		1168	0	0	0
1169	0	0	0		1169	0	0	0
1170	0	0	0		1170	0	0	0
1171	0	0	0		1171	0	0	0
1172	0	0	0		1172	0	0	0
1173	0	0	0		1173	0	0	0
1174	0	0	0		1174	0	0	0
1175	0	0	0		1175	0	0	0
1176	0	0	0		1176	0	0	0
1177	0	0	0		1177	0	0	0
1178	0	0	0		1178	0	0	0
1179	0	0	0		1179	0	0	0
1180	0	0	0		1180	0	0	0
1181	0	0	0		1181	0	0	0
1182	0	0	0		1182	0	0	0
1183	0	0	0		1183	0	0	0
1184	0	0	0		1184	0	0	0
1185	0	0	0		1185	0	0	0
1186	0	0	0		1186	1	0	1
1187	0	0	0		1187	0	0	0
1188	0	0	0		1188	0	0	0
1189	0	0	0		1189	0	0	0
1190	0	0	0		1190	0	0	0
1191	0	0	0		1191	0	0	0
1192	0	0	0		1192	0	0	0
1193	1	0	1		1193	0	0	0
1194	0	0	0		1194	1	1	0
1195	0	0	0		1195	0	0	0
1196	0	0	0		1196	0	0	0
1197	0	0	0		1197	0	0	0
1198	0	0	0		1198	0	0	0
1199	0	0	0		1199	0	0	0
1200	0	0	0		1200	0	0	0
1201	0	0	0		1201	0	0	0
1202	0	0	0		1202	0	0	0
1203	0	0	0		1203	0	0	0
1204	0	0	0		1204	0	0	0
1205	0	0	0		1205	0	0	0
1206	0	0	0		1206	0	0	0
1207	2	0	2		1207	0	0	0
1208	0	0	0		1208	0	0	0
1209	0	0	0		1209	0	0	0
1210	0	0	0		1210	0	0	0
1211	0	0	0		1211	0	0	0
1212	0	0	0		1212	0	0	0
1213	0	0	0		1213	0	0	0
1214	0	0	0		1214	0	0	0
1215	0	0	0		1215	0	0	0
1216	0	0	0		1216	0	0	0
1217	0	0	0		1217	0	0	0
1218	0	0	0		1218	0	0	0
1219	0	0	0		1219	0	0	0
1220	0	0	0		1220	0	0	0
1221	0	0	0		1221	0	0	0
1222	1	0	1		1222	0	0	0
1223	0	0	0		1223	0	0	0
1224	0	0	0		1224	0	0	0
1225	0	0	0		1225	0	0	0
1226	0	0	0		1226	0	0	0
1227	0	0	0		1227	0	0	0
1228	0	0	0		1228	0	0	0
1229	0	0	0		1229	0	0	0
1230	0	0	0		1230	0	0	0
1231	0	0	0		1231	0	0	0
1232	0	0	0		1232	0	0	0
1233	0	0	0		1233	0	0	0
1234	0	0	0		1234	3	0	3
1235	0	0	0		1235	0	0	0
1236	0	0	0		1236	0	0	0
1237	0	0	0		1237	0	0	0
1238	0	0	0		1238	0	0	0
1239	0	0	0		1239	0	0	0
1240	0	0	0		1240	0	0	0
1241	0	0	0		1241	0	0	0
1242	0	0	0		1242	0	0	0
1243	0	0	0		1243	0	0	0
1244	0	0	0		1244	0	0	0
1245	0	0	0		1245	0	0	0
1246	0	0	0		1246	0	0	0
1247	0	0	0		1247	0	0	0
1248	0	0	0		1248	0	0	0
1249	0	0	0		1249	0	0	0
1250	0	0	0		1250	1	0	1
1251	0	0	0		1251	0	0	0
1252	0	0	0		1252	0	0	0
1253	0	0	0		1253	0	0	0
1254	0	0	0		1254	0	0	0
1255	0	0	0		1255	0	0	0
1256	0	0	0		1256	0	0	0
1257	0	0	0		1257	0	0	0
1258	0	0	0		1258	0	0	0
1259	0	0	0		1259	0	0	0
1260	0	0	0		1260	0	0	0
1261	35	0	35		1261	0	0	0
1262	0	0	0		1262	0	0	0
1263	0	0	0		1263	0	0	0
1264	0	0	0		1264	0	0	0
1265	0	0	0		1265	0	0	0
1266	0	0	0		1266	0	0	0
1267	0	0	0		1267	0	0	0
1268	0	0	0		1268	0	0	0
1269	0	0	0		1269	0	0	0
1270	0	0	0		1270	0	0	0
1271	0	0	0		1271	52	0	52
1272	0	0	0		1272	0	0	0
1273	0	0	0		1273	0	0	0
1274	0	0	0		1274	0	0	0
1275	0	0	0		1275	0	0	0
1276	0	0	0		1276	0	0	0
1277	0	0	0		1277	0	0	0
1278	0	0	0		1278	0	0	0
1279	0	0	0		1279	0	0	0
1280	1	0	1		1280	0	0	0
1281	0	0	0		1281	0	0	0
1282	0	0	0		1282	0	0	0
1283	0	0	0		1283	0	0	0
1284	0	0	0		1284	0	0	0
1285	4	0	4		1285	0	0	0
1286	0	0	0		1286	0	0	0
1287	0	0	0		1287	0	0	0
1288	0	0	0		1288	0	0	0
1289	0	0	0		1289	0	0	0
1290	0	0	0		1290	0	0	0
1291	0	0	0		1291	0	0	0
1292	0	0	0		1292	0	0	0
1293	0	0	0		1293	0	0	0
1294	0	0	0		1294	0	0	0
1295	0	0	0		1295	0	0	0
1296	0	0	0		1296	0	0	0
1297	0	0	0		1297	0	0	0
1298	0	0	0		1298	0	0	0
1299	0	0	0		1299	0	0	0
1300	0	0	0		1300	0	0	0
1301	0	0	0		1301	0	0	0
1302	0	0	0		1302	0	0	0
1303	0	0	0		1303	0	0	0
1304	0	0	0		1304	0	0	0
1305	0	0	0		1305	0	0	0
1306	0	0	0		1306	0	0	0
1307	0	0	0		1307	0	0	0
1308	0	0	0		1308	0	0	0
1309	0	0	0		1309	0	0	0
1310	0	0	0		1310	0	0	0
1311	0	0	0		1311	0	0	0
1312	0	0	0		1312	0	0	0
1313	0	0	0		1313	0	0	0
1314	0	0	0		1314	0	0	0
1315	0	0	0		1315	0	0	0
1316	0	0	0		1316	0	0	0
1317	0	0	0		1317	0	0	0
1318	0	0	0		1318	0	0	0
1319	0	0	0		1319	0	0	0
1320	0	0	0		1320	0	0	0
1321	0	0	0		1321	0	0	0
1322	0	0	0		1322	0	0	0
1323	0	0	0		1323	0	0	0
1324	0	0	0		1324	0	0	0
1325	0	0	0		1325	0	0	0
1326	0	0	0		1326	0	0	0
1327	0	0	0		1327	0	0	0
1328	0	0	0		1328	0	0	0
1329	0	0	0		1329	0	0	0
1330	0	0	0		1330	0	0	0
1331	0	0	0		1331	0	0	0
1332	0	0	0		1332	0	0	0
1333	0	0	0		1333	0	0	0
1334	0	0	0		1334	0	0	0
1335	0	0	0		1335	0	0	0
1336	0	0	0		1336	0	0	0
1337	0	0	0		1337	0	0	0
1338	0	0	0		1338	0	0	0
1339	0	0	0		1339	0	0	0
1340	0	0	0		1340	0	0	0
1341	0	0	0		1341	0	0	0
1342	0	0	0		1342	0	0	0
1343	0	0	0		1343	0	0	0
1344	0	0	0		1344	0	0	0
1345	0	0	0		1345	0	0	0
1346	0	0	0		1346	0	0	0
1347	0	0	0		1347	0	0	0
1348	0	0	0		1348	0	0	0
1349	0	0	0		1349	0	0	0
1350	0	0	0		1350	0	0	0
1351	0	0	0		1351	0	0	0
1352	0	0	0		1352	0	0	0
1353	0	0	0		1353	0	0	0
1354	0	0	0		1354	0	0	0
1355	0	0	0		1355	0	0	0
1356	0	0	0		1356	0	0	0
1357	0	0	0		1357	0	0	0
1358	0	0	0		1358	0	0	0
1359	0	0	0		1359	0	0	0
1360	0	0	0		1360	0	0	0
1361	0	0	0		1361	0	0	0
1362	1	1	0		1362	0	0	0
1363	0	0	0		1363	0	0	0
1364	0	0	0		1364	0	0	0
1365	0	0	0		1365	0	0	0
1366	0	0	0		1366	0	0	0
1367	0	0	0		1367	0	0	0
1368	0	0	0		1368	0	0	0
1369	0	0	0		1369	0	0	0
1370	0	0	0		1370	0	0	0
1371	0	0	0		1371	0	0	0
1372	0	0	0		1372	0	0	0
1373	0	0	0		1373	0	0	0
1374	0	0	0		1374	0	0	0
1375	0	0	0		1375	0	0	0
1376	0	0	0		1376	0	0	0
1377	0	0	0		1377	0	0	0
1378	0	0	0		1378	0	0	0
1379	0	0	0		1379	0	0	0
1380	0	0	0		1380	0	0	0
1381	0	0	0		1381	0	0	0
1382	0	0	0		1382	0	0	0
1383	0	0	0		1383	0	0	0
1384	11	0	11		1384	0	0	0
1385	31	0	31		1385	0	0	0
1386	0	0	0		1386	0	0	0
1387	0	0	0		1387	0	0	0
1388	0	0	0		1388	0	0	0
1389	0	0	0		1389	0	0	0
1390	0	0	0		1390	0	0	0
1391	10	0	10		1391	0	0	0
1392	0	0	0		1392	0	0	0
1393	0	0	0		1393	0	0	0
1394	0	0	0		1394	0	0	0
1395	0	0	0		1395	0	0	0
1396	0	0	0		1396	0	0	0
1397	0	0	0		1397	0	0	0
1398	0	0	0		1398	0	0	0
1399	0	0	0		1399	0	0	0
1400	0	0	0		1400	0	0	0
1401	0	0	0		1401	0	0	0
1402	0	0	0		1402	0	0	0
1403	0	0	0		1403	0	0	0
1404	0	0	0		1404	0	0	0
1405	0	0	0		1405	0	0	0
1406	0	0	0		1406	0	0	0
1407	0	0	0		1407	0	0	0
1408	0	0	0		1408	0	0	0
1409	0	0	0		1409	0	0	0
1410	0	0	0		1410	0	0	0
1411	0	0	0		1411	0	0	0
1412	0	0	0		1412	0	0	0
1413	0	0	0		1413	0	0	0
1414	0	0	0		1414	0	0	0
1415	0	0	0		1415	0	0	0
1416	0	0	0		1416	0	0	0
1417	0	0	0		1417	0	0	0
1418	0	0	0		1418	0	0	0
1419	0	0	0		1419	0	0	0
1420	0	0	0		1420	0	0	0
1421	0	0	0		1421	0	0	0
1422	0	0	0		1422	0	0	0
1423	0	0	0		1423	0	0	0
1424	0	0	0		1424	0	0	0
1425	0	0	0		1425	0	0	0
1426	0	0	0		1426	0	0	0
1427	0	0	0		1427	0	0	0
1428	0	0	0		1428	0	0	0
1429	0	0	0		1429	0	0	0
1430	0	0	0		1430	0	0	0
1431	0	0	0		1431	0	0	0
1432	0	0	0		1432	0	0	0
1433	1	0	1		1433	0	0	0
1434	0	0	0		1434	0	0	0
1435	5	0	5		1435	0	0	0
1436	0	0	0		1436	0	0	0
1437	0	0	0		1437	0	0	0
1438	0	0	0		1438	0	0	0
1439	0	0	0		1439	0	0	0
1440	0	0	0		1440	0	0	0
1441	0	0	0		1441	0	0	0
1442	0	0	0		1442	0	0	0
1443	0	0	0		1443	0	0	0
1444	0	0	0		1444	0	0	0
1445	0	0	0		1445	0	0	0
1446	0	0	0		1446	0	0	0
1447	0	0	0		1447	0	0	0
1448	0	0	0		1448	0	0	0
1449	0	0	0		1449	0	0	0
1450	0	0	0		1450	0	0	0
1451	0	0	0		1451	0	0	0
1452	0	0	0		1452	0	0	0
1453	0	0	0		1453	0	0	0
1454	0	0	0		1454	0	0	0
1455	0	0	0		1455	0	0	0
1456	0	0	0		1456	0	0	0
1457	0	0	0		1457	0	0	0
1458	0	0	0		1458	0	0	0
1459	0	0	0		1459	0	0	0
1460	0	0	0		1460	0	0	0
1461	0	0	0		1461	0	0	0
1462	0	0	0		1462	0	0	0
1463	0	0	0		1463	0	0	0
1464	0	0	0		1464	0	0	0
1465	0	0	0		1465	0	0	0
1466	0	0	0		1466	0	0	0
1467	0	0	0		1467	0	0	0
1468	0	0	0		1468	0	0	0
1469	0	0	0		1469	0	0	0
1470	0	0	0		1470	0	0	0
1471	0	0	0		1471	0	0	0
1472	0	0	0		1472	0	0	0
1473	0	0	0		1473	0	0	0
1474	0	0	0		1474	0	0	0
1475	0	0	0		1475	0	0	0
1476	0	0	0		1476	0	0	0
1477	0	0	0		1477	0	0	0
1478	0	0	0		1478	0	0	0
1479	0	0	0		1479	0	0	0
1480	0	0	0		1480	0	0	0
1481	0	0	0		1481	0	0	0
1482	0	0	0		1482	0	0	0
1483	0	0	0		1483	0	0	0
1484	38	0	38		1484	0	0	0
1485	0	0	0		1485	0	0	0
1486	0	0	0		1486	0	0	0
1487	0	0	0		1487	0	0	0
1488	0	0	0		1488	0	0	0
1489	0	0	0		1489	0	0	0
1490	0	0	0		1490	0	0	0
1491	0	0	0		1491	0	0	0
1492	0	0	0		1492	2	0	2
1493	0	0	0		1493	0	0	0
1494	0	0	0		1494	0	0	0
1495	0	0	0		1495	0	0	0
1496	0	0	0		1496	0	0	0
1497	0	0	0		1497	0	0	0
1498	0	0	0		1498	0	0	0
1499	0	0	0		1499	0	0	0
1500	0	0	0		1500	0	0	0
1501	0	0	0		1501	0	0	0
1502	0	0	0		1502	0	0	0
1503	0	0	0		1503	0	0	0
1504	0	0	0		1504	0	0	0
1505	0	0	0		1505	0	0	0
1506	0	0	0		1506	0	0	0
1507	0	0	0		1507	0	0	0
1508	0	0	0		1508	0	0	0
1509	0	0	0		1509	0	0	0
1510	0	0	0		1510	2	0	2
1511	0	0	0		1511	0	0	0
1512	0	0	0		1512	0	0	0
1513	0	0	0		1513	0	0	0
1514	0	0	0		1514	0	0	0
1515	0	0	0		1515	0	0	0
1516	0	0	0		1516	0	0	0
1517	0	0	0		1517	0	0	0
1518	0	0	0		1518	0	0	0
1519	0	0	0		1519	0	0	0
1520	0	0	0		1520	0	0	0
1521	0	0	0		1521	0	0	0
1522	0	0	0		1522	2	0	2
1523	0	0	0		1523	68	0	68
1524	0	0	0		1524	0	0	0
1525	0	0	0		1525	0	0	0
1526	0	0	0		1526	0	0	0
1527	0	0	0		1527	0	0	0
1528	0	0	0		1528	0	0	0
1529	0	0	0		1529	0	0	0
1530	0	0	0		1530	0	0	0
1531	0	0	0		1531	0	0	0
1532	0	0	0		1532	0	0	0
1533	0	0	0		1533	0	0	0
1534	0	0	0		1534	0	0	0
1535	0	0	0		1535	0	0	0
1536	0	0	0		1536	0	0	0
1537	0	0	0		1537	0	0	0
1538	0	0	0		1538	0	0	0
1539	0	0	0		1539	0	0	0
1540	0	0	0		1540	0	0	0
1541	0	0	0		1541	0	0	0
1542	0	0	0		1542	0	0	0
1543	0	0	0		1543	0	0	0
1544	0	0	0		1544	0	0	0
1545	0	0	0		1545	0	0	0
1546	0	0	0		1546	0	0	0
1547	0	0	0		1547	0	0	0
1548	0	0	0		1548	0	0	0
1549	0	0	0		1549	6	0	6
1550	0	0	0		1550	0	0	0
1551	0	0	0		1551	1	0	1
1552	0	0	0		1552	0	0	0
1553	0	0	0		1553	0	0	0
1554	0	0	0		1554	0	0	0
1555	0	0	0		1555	0	0	0
1556	0	0	0		1556	0	0	0
1557	0	0	0		1557	0	0	0
1558	0	0	0		1558	0	0	0
1559	1	0	1		1559	0	0	0
1560	0	0	0		1560	0	0	0
1561	0	0	0		1561	0	0	0
1562	0	0	0		1562	0	0	0
1563	0	0	0		1563	0	0	0
1564	0	0	0		1564	0	0	0
1565	0	0	0		1565	0	0	0
1566	0	0	0		1566	0	0	0
1567	0	0	0		1567	0	0	0
1568	0	0	0		1568	36	0	36
1569	0	0	0		1569	0	0	0
1570	0	0	0		1570	0	0	0
1571	0	0	0		1571	0	0	0
1572	0	0	0		1572	0	0	0
1573	0	0	0		1573	0	0	0
1574	0	0	0		1574	0	0	0
1575	0	0	0		1575	0	0	0
1576	0	0	0		1576	0	0	0
1577	0	0	0		1577	0	0	0
1578	0	0	0		1578	0	0	0
1579	0	0	0		1579	0	0	0
1580	0	0	0		1580	0	0	0
1581	0	0	0		1581	0	0	0
1582	0	0	0		1582	0	0	0
1583	0	0	0		1583	0	0	0
1584	0	0	0		1584	0	0	0
1585	0	0	0		1585	0	0	0
1586	0	0	0		1586	0	0	0
1587	0	0	0		1587	0	0	0
1588	0	0	0		1588	0	0	0
1589	0	0	0		1589	0	0	0
1590	0	0	0		1590	0	0	0
1591	0	0	0		1591	0	0	0
1592	0	0	0		1592	0	0	0
1593	0	0	0		1593	0	0	0
1594	0	0	0		1594	1	0	1
1595	0	0	0		1595	0	0	0
1596	0	0	0		1596	0	0	0
1597	0	0	0		1597	2	0	2
1598	0	0	0		1598	0	0	0
1599	0	0	0		1599	0	0	0
1600	0	0	0		1600	0	0	0
1601	0	0	0		1601	0	0	0
1602	0	0	0		1602	0	0	0
1603	0	0	0		1603	0	0	0
1604	0	0	0		1604	0	0	0
1605	0	0	0		1605	0	0	0
1606	0	0	0		1606	0	0	0
1607	0	0	0		1607	0	0	0
1608	0	0	0		1608	0	0	0
1609	0	0	0		1609	0	0	0
1610	0	0	0		1610	0	0	0
1611	0	0	0		1611	0	0	0
1612	0	0	0		1612	0	0	0
1613	0	0	0		1613	0	0	0
1614	0	0	0		1614	0	0	0
1615	0	0	0		1615	0	0	0
1616	0	0	0		1616	0	0	0
1617	0	0	0		1617	0	0	0
1618	0	0	0		1618	0	0	0
1619	0	0	0		1619	0	0	0
1620	0	0	0		1620	0	0	0
1621	0	0	0		1621	0	0	0
1622	0	0	0		1622	0	0	0
1623	0	0	0		1623	0	0	0
1624	0	0	0		1624	0	0	0
1625	0	0	0		1625	0	0	0
1626	0	0	0		1626	0	0	0
1627	0	0	0		1627	0	0	0
1628	0	0	0		1628	0	0	0
1629	0	0	0		1629	0	0	0
1630	1	0	1		1630	0	0	0
1631	0	0	0		1631	0	0	0
1632	0	0	0		1632	0	0	0
1633	0	0	0		1633	1	0	1
1634	0	0	0		1634	0	0	0
1635	0	0	0		1635	0	0	0
1636	0	0	0		1636	0	0	0
1637	0	0	0		1637	0	0	0
1638	0	0	0		1638	0	0	0
1639	0	0	0		1639	0	0	0
1640	0	0	0		1640	0	0	0
1641	0	0	0		1641	0	0	0
1642	0	0	0		1642	0	0	0
1643	0	0	0		1643	0	0	0
1644	0	0	0		1644	0	0	0
1645	0	0	0		1645	0	0	0
1646	0	0	0		1646	0	0	0
1647	0	0	0		1647	0	0	0
1648	0	0	0		1648	0	0	0
1649	0	0	0		1649	0	0	0
1650	0	0	0		1650	0	0	0
1651	0	0	0		1651	0	0	0
1652	0	0	0		1652	0	0	0
1653	0	0	0		1653	0	0	0
1654	0	0	0		1654	0	0	0
1655	0	0	0		1655	0	0	0
1656	0	0	0		1656	0	0	0
1657	0	0	0		1657	0	0	0
1658	0	0	0		1658	0	0	0
1659	0	0	0		1659	0	0	0
1660	0	0	0		1660	0	0	0
1661	0	0	0		1661	0	0	0
1662	0	0	0		1662	0	0	0
1663	0	0	0		1663	0	0	0
1664	0	0	0		1664	0	0	0
1665	0	0	0		1665	0	0	0
1666	0	0	0		1666	0	0	0
1667	0	0	0		1667	0	0	0
1668	0	0	0		1668	0	0	0
1669	0	0	0		1669	0	0	0
1670	0	0	0		1670	0	0	0
1671	0	0	0		1671	0	0	0
1672	0	0	0		1672	0	0	0
1673	0	0	0		1673	0	0	0
1674	0	0	0		1674	0	0	0
1675	0	0	0		1675	0	0	0
1676	0	0	0		1676	0	0	0
1677	0	0	0		1677	0	0	0
1678	0	0	0		1678	0	0	0
1679	0	0	0		1679	0	0	0
1680	0	0	0		1680	0	0	0
1681	2	0	2		1681	0	0	0
1682	0	0	0		1682	0	0	0
1683	0	0	0		1683	0	0	0
1684	1	0	1		1684	0	0	0
1685	0	0	0		1685	0	0	0
1686	0	0	0		1686	0	0	0
1687	0	0	0		1687	0	0	0
1688	0	0	0		1688	6	0	6
1689	0	0	0		1689	0	0	0
1690	0	0	0		1690	0	0	0
1691	0	0	0		1691	0	0	0
1692	0	0	0		1692	0	0	0
1693	0	0	0		1693	0	0	0
1694	0	0	0		1694	0	0	0
1695	0	0	0		1695	0	0	0
1696	0	0	0		1696	0	0	0
1697	0	0	0		1697	0	0	0
1698	0	0	0		1698	0	0	0
1699	2	0	2		1699	0	0	0
1700	0	0	0		1700	0	0	0
1701	0	0	0		1701	0	0	0
1702	0	0	0		1702	0	0	0
1703	0	0	0		1703	0	0	0
1704	0	0	0		1704	0	0	0
1705	0	0	0		1705	0	0	0
1706	0	0	0		1706	0	0	0
1707	0	0	0		1707	0	0	0
1708	0	0	0		1708	0	0	0
1709	0	0	0		1709	0	0	0
1710	0	0	0		1710	0	0	0
1711	0	0	0		1711	0	0	0
1712	0	0	0		1712	0	0	0
1713	0	0	0		1713	0	0	0
1714	0	0	0		1714	0	0	0
1715	0	0	0		1715	0	0	0
1716	0	0	0		1716	0	0	0
1717	0	0	0		1717	0	0	0
1718	0	0	0		1718	0	0	0
1719	0	0	0		1719	0	0	0
1720	0	0	0		1720	0	0	0
1721	0	0	0		1721	0	0	0
1722	0	0	0		1722	0	0	0
1723	0	0	0		1723	0	0	0
1724	0	0	0		1724	0	0	0
1725	0	0	0		1725	0	0	0
1726	0	0	0		1726	0	0	0
1727	0	0	0		1727	0	0	0
1728	0	0	0		1728	0	0	0
1729	0	0	0		1729	0	0	0
1730	0	0	0		1730	0	0	0
1731	0	0	0		1731	0	0	0
1732	0	0	0		1732	0	0	0
1733	0	0	0		1733	0	0	0
1734	0	0	0		1734	0	0	0
1735	0	0	0		1735	0	0	0
1736	0	0	0		1736	0	0	0
1737	0	0	0		1737	0	0	0
					1738	0	0	0
					1739	0	0	0
					1740	0	0	0
					1741	0	0	0
					1742	0	0	0
					1743	1	0	1
					1744	0	0	0
					1745	0	0	0
					1746	0	0	0
					1747	0	0	0
					1748	0	0	0
					1749	0	0	0
					1750	0	0	0
					1751	0	0	0
					1752	0	0	0
					1753	0	0	0
					1754	0	0	0
					1755	0	0	0
					1756	0	0	0
					1757	0	0	0
					1758	0	0	0
					1759	0	0	0
					1760	0	0	0
					1761	0	0	0
					1762	0	0	0
					1763	0	0	0
					1764	0	0	0
					1765	0	0	0
					1766	0	0	0
					1767	0	0	0
					1768	0	0	0
					1769	0	0	0
					1770	0	0	0
					1771	2	0	2
					1772	0	0	0
					1773	0	0	0
					1774	0	0	0
					1775	0	0	0
					1776	0	0	0
					1777	0	0	0
					1778	0	0	0
					1779	0	0	0
					1780	0	0	0
					1781	0	0	0
					1782	0	0	0
					1783	0	0	0
					1784	0	0	0
					1785	0	0	0
					1786	0	0	0
					1787	0	0	0
					1788	0	0	0
					1789	0	0	0
					1790	0	0	0
					1791	0	0	0
					1792	0	0	0
					1793	0	0	0
					1794	0	0	0
					1795	0	0	0
					1796	0	0	0
					1797	0	0	0
					1798	0	0	0
					1799	2	0	2
					1800	1	1	0
					1801	0	0	0
					1802	0	0	0
					1803	0	0	0
					1804	0	0	0
					1805	0	0	0
					1806	0	0	0
					1807	4	0	4
					1808	0	0	0
					1809	0	0	0
					1810	0	0	0
					1811	0	0	0
					1812	0	0	0
					1813	0	0	0
					1814	0	0	0
					1815	0	0	0
					1816	0	0	0
					1817	0	0	0
					1818	0	0	0
					1819	0	0	0
					1820	0	0	0
					1821	0	0	0
					1822	0	0	0
					1823	0	0	0
					1824	0	0	0
					1825	0	0	0
					1826	0	0	0
					1827	0	0	0
					1828	0	0	0
					1829	0	0	0
					1830	0	0	0
					1831	0	0	0
					1832	0	0	0
					1833	0	0	0
					1834	0	0	0
					1835	0	0	0
					1836	0	0	0
					1837	0	0	0
					1838	0	0	0
					1839	0	0	0
					1840	0	0	0
					1841	0	0	0
					1842	0	0	0
					1843	0	0	0
					1844	0	0	0
					1845	0	0	0
					1846	31	0	31
					1847	0	0	0
					1848	0	0	0
					1849	1	0	1
					1850	0	0	0
					1851	0	0	0
					1852	0	0	0
					1853	0	0	0
					1854	0	0	0
					1855	0	0	0
					1856	0	0	0
					1857	0	0	0
					1858	0	0	0
					1859	0	0	0
					1860	0	0	0
					1861	0	0	0
					1862	0	0	0
					1863	0	0	0
					1864	0	0	0
					1865	0	0	0
					1866	0	0	0
					1867	0	0	0
					1868	0	0	0
					1869	0	0	0
					1870	0	0	0
					1871	0	0	0
					1872	0	0	0
					1873	0	0	0
					1874	0	0	0
					1875	0	0	0
					1876	0	0	0
					1877	0	0	0
					1878	0	0	0
					1879	0	0	0
					1880	0	0	0
					1881	0	0	0
					1882	0	0	0
					1883	0	0	0
					1884	0	0	0
					1885	0	0	0
					1886	0	0	0
					1887	0	0	0
					1888	0	0	0
					1889	0	0	0
					1890	0	0	0
					1891	0	0	0
					1892	0	0	0
					1893	0	0	0
					1894	0	0	0
					1895	0	0	0
					1896	0	0	0
					1897	0	0	0
					1898	0	0	0
					1899	0	0	0
					1900	0	0	0
					1901	0	0	0
					1902	0	0	0
					1903	1	0	1
					1904	0	0	0
					1905	0	0	0
					1906	0	0	0
					1907	0	0	0
					1908	37	37	0
					1909	0	0	0
					1910	0	0	0
					1911	0	0	0
					1912	0	0	0
					1913	0	0	0
					1914	0	0	0
					1915	0	0	0
					1916	0	0	0
					1917	0	0	0
					1918	0	0	0
					1919	0	0	0
					1920	0	0	0
					1921	0	0	0
					1922	0	0	0
					1923	0	0	0
					1924	0	0	0
					1925	0	0	0
					1926	0	0	0
					1927	0	0	0
					1928	0	0	0
					1929	0	0	0
					1930	0	0	0
					1931	0	0	0
					1932	1	0	1
					1933	1	0	1
					1934	0	0	0
					1935	0	0	0
					1936	0	0	0
					1937	0	0	0
					1938	0	0	0
					1939	0	0	0
					1940	0	0	0
					1941	1	0	1
					1942	0	0	0
					1943	0	0	0
					1944	0	0	0
					1945	0	0	0
					1946	0	0	0
					1947	0	0	0
					1948	0	0	0
					1949	0	0	0
					1950	0	0	0
					1951	0	0	0
					1952	0	0	0
					1953	0	0	0
					1954	0	0	0
					1955	0	0	0
					1956	0	0	0
					1957	0	0	0
					1958	0	0	0
					1959	0	0	0
					1960	0	0	0
					1961	0	0	0
					1962	0	0	0
					1963	0	0	0
					1964	0	0	0
					1965	0	0	0
					1966	0	0	0
					1967	0	0	0
					1968	0	0	0
					1969	0	0	0
					1970	0	0	0
					1971	0	0	0
					1972	0	0	0
					1973	0	0	0
					1974	0	0	0
					1975	0	0	0
					1976	0	0	0
					1977	0	0	0
					1978	0	0	0
					1979	0	0	0
					1980	0	0	0
					1981	0	0	0
					1982	0	0	0
					1983	0	0	0
					1984	0	0	0
					1985	0	0	0
					1986	0	0	0
					1987	0	0	0
					1988	0	0	0
					1989	0	0	0
					1990	0	0	0
					1991	0	0	0
					1992	0	0	0
					1993	0	0	0
					1994	0	0	0
					1995	0	0	0
					1996	0	0	0
					1997	0	0	0
[truncated: 499 more rows]

## Sheet: Figure 1e
Figure 1e	Uncropped image.

## Sheet: Figure 1f
Figure 1f
OAc Vi	Normalized Vi expression				Pan Vi	Normalized Vi expression
NaCl (mM)	exp1	exp2	exp3		NaCl (mM)	exp1	exp2	exp3
0	0.342876	0.068	0.0502		0	0.237343	0.150209	0.32585
30	0.908749	0.3603	0.2451		30	0.590842	0.655837	0.643561
60	1.14625	0.8489	0.9716		60	0.940161	0.627422	0.838872
90	1	1	1		90	1	1	1
120	0.954039	0.7863	0.9268		120	1.15321	0.627155	0.745816
150	0.776037	0.5846	0.8677		150	1.03197	0.544287	1.18735
180	0.508327	0.3069	0.457		180	0.782964	0.637896	0.459909
210	0.243096	0.1363	0.2444		210	0.63717	0.22966	0.311894
240	0.152349	0.0414	0.1857		240	0.452962	0.330678	0.280002
270	0.045811	0.0163	0.0571		270	0.290431	0.118596	0.155887
300	0.01414	0.0107	0.0377		300	0.11894	0.083304	0.226115

## Sheet: Figure 1h
Figure 1h
	Normalized Pan Vi expression
tviE	WT	∆tviBC	C137R	Q219R	P263S	K266N	S290G	S290R	A421T	A462V	V495A
exp1	1	0	3.01923	3.08032	3.34198	0.125938	2.21838	4.08144	0.576457	2.59256	1.58171
exp2	1	0	2.49067	2.44542	3.40556	0.0134199	1.19953	3.41308	0.284669	1.77985	0.859696
exp3	1	0	2.15599	2.07935	2.91977	0.0161249	1.33897	3.08236	0.287289	1.59533	0.659599
p-value	N/A	N/A	0.0035	0.0063	0.0001	<0.0001	0.1402	0.001	0.0031	0.032	0.9101
Two-tailed student t-tests between WT and indicated mutants were performed

## Sheet: Figure 1i
Figure 1i
	Normalized Pan Vi expression
tviD	WT	∆tviBC	A35S	C127R	E236K	T293A	T424I	R508H	R523H	G616S	S676N	G752C	D763N	E810K
exp1	1	0	3.29702	0.0644437	2.74098	2.67303	1.72288	3.32631	2.00939	2.69048	2.83253	1.96238	1.85291	1.65652
exp2	1	0	2.2711	0.0292	1.8484	1.7479	1.2245	3.2906	2.0571	2.5217	2.9397	1.9527	1.6351	1.7211
exp3	1	0	3.3934	0.0273	2.3531	2.1225	1.5326	3.1825	2.1386	2.426	2.7845	2.0688	1.8472	1.6444
p-value	N/A	N/A	0.0052	<0.0001	0.0071	0.0117	0.0273	<0.0001	<0.0001	<0.0001	<0.0001	<0.0001	0.0004	<0.0001
Two-tailed student t-tests between WT and indicated mutants were performed

## Sheet: Figure 1j
Figure 1j
tviE	WT	C137R	Q219R	P263S	K266N	S290G	S290R	A421T	A462V	V495A
exp1	38.08	61.87	66.11	60.56	33.26	44.13	62.67	35.43	56.24	41.99
exp2	34.91	60.24	63.28	58.47	29.65	40.2	61.12	32.91	52.69	38.21
exp3	37.77	67.58	69.92	61.57	30.16	43.28	64.48	34.29	55.9	40.83
p-value	N/A	0.0004	0.0002	<0.0001	0.0176	0.0229	<0.0001	0.095	0.0003	0.0854
Two-tailed student t-tests between WT and indicated mutants were performed

## Sheet: Figure 1k
Figure 1k
tviD	WT	A35S	C127R	E236K	T293A	T424I	R508H	R523H	G616S	S676N	G752C	D763N	E810K
exp1	36.6	44.63	29.66	42.43	41.24	39.96	49.84	43.44	48.42	49.41	47.1	47.14	44.9
exp2	39.71	51.34	34.09	47.9	45.82	45.4	58.05	49.62	53.88	53.44	50.19	46.32	43.84
exp3	39.63	48.81	33.34	46.34	44.6	43.61	53.98	47.57	51.66	52.62	49.99	49.62	47.83
p-value	N/A	0.0121	0.0213	0.0229	0.0375	0.0842	0.0041	0.0169	0.0026	0.0012	0.0019	0.0032	0.0119
Two-tailed student t-tests between WT and indicated mutants were performed

## Sheet: Figure 2i
Figure 2i
Vi intensity (Y-axis) after incubating with 0.1% arabinose
Relative migration (X-axis)	0 min	15 min	30 min	60 min
10	0	0.907	9.063	0.219
10.1205	0	-25.469	-36.062	-36.656
10.2424	0	-3.875	-3.813	48.375
10.3657	0	17.906	0.687	24.312
10.4906	0	41.625	56.656	49.125
10.617	0	-13.062	9.156	-34.281
10.7448	0	-17.437	52.344	72.344
10.8743	0	-15.281	-19.812	18.313
11.0053	0	-11.25	35.5	2.625
11.1378	0	-44.5	0.657	-21.5
11.272	0	-38.187	-15.031	-17.281
11.4078	0	-58.094	25	-2.5
11.5452	0	7.343	44.25	89.687
11.6842	0	-18.25	50.687	38.312
11.825	0	-6.5	21.437	24.75
11.9674	0	-9.25	37.094	41.968
12.1116	0	22.75	60.781	41.656
12.2574	0	21.812	5.031	46.687
12.4051	0	-8.469	56.407	7.219
12.5545	0	-14.687	7.782	18.969
12.7057	0	15.281	-4.094	42.031
12.8588	0	7.5	21.813	-4.781
13.0137	0	11.718	15.5	23.437
13.1704	0	37.469	107.626	95.126
13.3291	0	51.313	89.719	65.5
13.4896	0	5.781	64.469	83.25
13.6521	0	19.531	58.718	56
13.8166	0	-15.875	2.094	1.562
13.983	0	-42.312	-7.094	4.562
14.1514	0	-31.75	5.063	39.813
14.3219	0	12.157	34.313	46.969
14.4944	0	6	39.781	16.843
14.669	0	14.625	21.781	53.406
14.8457	0	30.125	-0.719	25.094
15	0	-0.625	33.125	25.469
15.0973	0	52.063	15.344	14.844
15.1985	0	4.625	14.031	-2.25
15.3003	0	-21.344	14.031	1.125
15.4028	0	-4	0.469	1.343
15.506	0	-29.219	31.937	70.5
15.6099	0	27.375	19.813	2.531
15.7145	0	-13.937	56.25	26.594
15.8198	0	39.562	-20.781	-8
15.9258	0	18.813	80.406	-19.812
16.0325	0	-12.188	0.656	-17.875
16.1399	0	-5.687	-25.531	-17.281
16.248	0	29.437	75.218	26.844
16.3569	0	5.281	28.75	51.781
16.4665	0	-4.469	-29.531	-0.125
16.5768	0	0.469	48.25	52.657
16.6878	0	-5.937	14.188	2.344
16.7996	0	3.406	14.187	64.468
16.9122	0	16.876	35.5	-4.874
17.0255	0	-52.406	-21.343	-37.031
17.1396	0	-45.687	10.219	7.063
17.2544	0	12.562	-15.344	54.094
17.37	0	4.718	27.968	-26.313
17.4864	0	52.813	100.063	80.156
17.6035	0	80.218	38.593	72.031
17.7215	0	60.938	116.469	36.907
17.8402	0	37.75	-4.812	57.938
17.9597	0	6.875	34.125	30.781
18.0801	0	52.281	114.437	60.281
18.2012	0	-4.344	-9.969	7.437
18.3231	0	6	-17.813	11.031
18.4459	0	-10.594	32.782	12.688
18.5695	0	30.125	34.625	53.375
18.6939	0	34.25	34.938	45.469
18.8191	0	3.375	14.468	49.062
18.9452	0	-34.656	-13.656	29.313
19.0722	0	-19.782	14.312	20.656
19.1999	0	-1.187	40.657	12.563
19.3286	0	-29.156	40.094	37.531
19.4581	0	-32.188	-16.282	-45.938
19.5884	0	50.031	24.906	-3.438
19.7197	0	34.656	43.375	71.437
19.8518	0	30.594	30.218	57.718
20	0	36.969	105.437	110.562
20.2023	0	-28	-5.562	41.781
20.408	0	-11.844	52.469	62.563
20.6158	0	-97.719	-61.75	18.906
20.8257	0	-60.406	43.156	79.656
21.0378	0	-34.094	50.094	58.532
21.252	0	-24.188	50.687	46.375
21.4684	0	32.219	101.594	93.25
21.687	0	25.219	127.219	125.312
21.9079	0	15.25	15.031	115.625
22.1309	0	23.25	50.469	121.312
22.3563	0	-7.719	97.375	120.375
22.584	0	20.719	59.313	208.063
22.8139	0	48.562	95.625	190.812
23.0462	0	16.031	113.062	139.187
23.2809	0	59.281	159.468	201.125
23.518	0	7.468	85.281	160.624
23.7575	0	16.5	125.969	152.126
23.9994	0	109.75	190.063	338.781
24.2438	0	35.874	222.906	281.562
24.4906	0	44.907	217.781	323.125
24.74	0	96.281	189.125	376.094
25	0	48.625	202.782	392.719
25.2116	0	18.719	228	423.157
25.4214	0	92.906	272.313	430.375
25.633	0	99.063	329.25	474.688
25.8464	0	68.75	219.968	475.375
26.0615	0	93.75	437.532	539.125
26.2785	0	101.844	420.407	582.938
26.4972	0	98.438	388.594	539.281
26.7178	0	107.688	414.313	572.563
26.9401	0	160.344	466.406	578.719
27.1644	0	208.124	566.843	773.343
27.3905	0	97.406	608.343	691.437
27.6185	0	236.25	674.938	792.126
27.8484	0	279.281	872	932.407
28.0802	0	415.407	1125.5	1052.66
28.3139	0	543.344	1242.5	1108.34
28.5496	0	564.438	1398.16	1317.53
28.7872	0	538.031	1629.44	1577.66
29.0269	0	620.406	1785.78	1516.41
29.2685	0	589.937	2036.16	1625.88
29.5121	0	630.593	2330.19	1874.25
29.7577	0	783.594	2516.62	2040.34
30.0054	0	773.75	2876.16	2180.25
30.2552	0	783.813	3038.44	2347.31
30.507	0	753.782	3423.41	2478.97
30.761	0	609.406	3520.53	2432.38
31.017	0	594.282	3881.62	2500.28
31.2752	0	590.031	4059.94	2613.94
31.5355	0	590.75	4265.19	2825.34
31.798	0	535.5	4557.06	2931.75
32.0627	0	354.094	4918.19	3182
32.3296	0	431.187	5282.31	3456.09
32.5987	0	462.5	5649.06	3664.66
32.87	0	296.812	5927.34	3841.66
33.1436	0	229.844	6061.66	4098.16
33.4195	0	148.75	6680.34	4354.72
33.6977	0	306.437	7427.38	4769.56
33.9782	0	294.125	7725.69	5250.91
34.261	0	443.657	8094.94	5588.56
34.5462	0	411.532	8668.66	6041.34
34.8337	0	467.188	9331.78	6550.19
35.1237	0	555.094	10016.6	7047.03
35.416	0	584.938	10519.7	7522
35.7108	0	548.063	11092.8	8020.31
36.0081	0	698.125	11937.2	8523.97
36.3078	0	706.563	12512.8	9156.75
36.61	0	792	12988.9	9884.69
37	0	918.625	13904.6	10244
37.4283	0	986.25	14710.9	10824.8
37.8791	0	966.25	15390.1	11170
38.3354	0	1177.22	16013.7	11778.2
38.7972	0	1114.5	16585.3	11989.6
39.2645	0	1067.06	17549.4	12334.9
39.7375	0	1054.22	18159.3	12618.6
40.2161	0	953.75	18566.6	12724.5
40.7005	0	892.813	19179.4	12853.2
41.1908	0	789.719	19704.4	13336.8
41.6869	0	731.218	19710.5	13623.4
42.1891	0	516.968	19417.7	13889.2
42.6973	0	484.844	19532.8	14311.8
43.2116	0	600.687	19748.4	14671
43.7321	0	552.125	19779.2	14751.2
44.2588	0	639.281	19718.2	15109.2
44.792	0	387.063	19774.8	15487.4
45.3315	0	545.188	19675.5	16437.8
45.8775	0	895.907	19755	16922.5
46.4301	0	678.813	19156.5	17373.4
46.9894	0	737.25	19448.1	17572.2
47.5554	0	850	19731.4	18168.3
48.1282	0	576.562	19735.2	18285.2
48.708	0	495.438	19580.8	18866.2
49.2947	0	577.813	19719.8	19455.9
49.8884	0	879.719	19740.7	19656.9
50.4894	0	775.688	19566.4	19456.7
51.0975	0	751.438	19390.2	19188.6
51.713	0	611.438	19028.4	19089.8
52.3359	0	663.469	18614.4	19008.6
52.9663	0	622.5	18082.1	19354.1
53.6043	0	458.812	17646.1	18966.7
54.25	0	524.406	17377.5	19193.9
54.9035	0	559.344	17224.5	19291.7
55.5648	0	179.437	16649.9	19073.9
56.2341	0	260.406	16507.9	19299.1
56.9115	0	188.375	15857.3	19126.2
57.597	0	501.625	15383.8	18755.8
58.2908	0	426.125	14805.4	18686.7
58.9929	0	423.75	14371.3	18748.6
59.7035	0	241.719	13416.4	18371.6
60.4227	0	-69.624	12588.9	17666.4
61.1505	0	-259.312	11813.9	16918
61.8871	0	-73.031	11398.3	17028.3
62.6325	0	-49.031	10778.2	16455.4
63.387	0	-35	10236.8	16238.7
64.1505	0	-197.75	9952.94	15578.1
64.9232	0	42.375	9793.25	14944.7
65.7052	0	377.218	9720.56	14432.4
66.4967	0	619.907	9605.38	13913.6
67.2977	0	840.687	9782.12	13451.2
68.1083	0	1053.53	10015.7	12487.6
68.9287	0	744.344	9635.22	11436
69.759	0	631.844	9630	10388.8
70.5992	0	246.594	9252.53	9518.09
71.4496	0	-20.719	9102	8766.97
72.3103	0	-23.343	9320.38	8293.31
73.1813	0	131.406	9464.78	7748.94
74.0628	0	531.906	9655	7136.72
75	0	718.938	9206.78	6054.16
76.2957	0	777.781	8835.34	6251.84
77.6247	0	593.907	8304.97	5691.06
78.9769	0	348.281	8177.03	5172.84
80.3526	0	144	8340.97	5158.06
81.7523	0	381.844	8675.38	5693.81
83.1764	0	503.188	8896.06	6138.56
84.6253	0	344.687	8803.53	6367.34
86.0994	0	235.594	8913.59	6868.5
87.5992	0	-56.907	9328.31	7346
89.1251	0	68.594	9899.69	8535.59
90.6776	0	181.031	10627.6	9301.47
92.2571	0	442.875	11036.3	9608.09
93.8642	0	386.312	10939.2	9929.09
95.4993	0	944.437	11475.5	10830
97.1628	0	1535.84	12753.2	12251.2
98.8553	0	2027.44	14021	13650.6
100	0	2310.19	14642.8	14281
102.74	0	3069.34	15761.7	15262.6
105.555	0	2865.03	14815.7	15529.6
108.448	0	2856.41	14640.3	15959.6
111.419	0	2895.16	14689.5	16572.4
114.472	0	2734.03	14030.5	16129.1
117.609	0	2437.25	13416.4	16402.2
120.831	0	2609.97	13246.2	17012.4
124.142	0	2510.25	12233.1	16653.9
127.544	0	2823.91	11591.2	16829.2
131.039	0	2807.91	10951	16262.4
134.629	0	2894.5	10114.1	15292.8
138.318	0	2527.91	9145.47	12942.2
142.108	0	2044.94	7836.44	9962.44
146.002	0	1197.06	6353.94	6574.62
150	0	669.5	4450.16	3632.69
157.036	0	166.844	2722.47	1228.78
164.437	0	-350.656	1083.38	-304.124
172.187	0	-534.094	329	-488.969
180.302	0	-399	106.063	-220.874
188.799	0	-134.968	111.25	84.594
197.697	0	54.626	272.313	201.094
207.014	0	199.656	371.843	310.687
216.77	0	117.937	316.344	348.281
226.986	0	140.126	382.626	477.313
237.684	0	147.219	373.406	470.25
250	0	157.812	335.062	394.593

## Sheet: Figure 2j
Figure 2j
Vi intensity (Y-axis) after incubating 1 hr with 0.1% arabinose
Relative migration (X-axis)	WT	tviE K266N	tviE P263S	tviE S290R
10	91.75	105.688	101.688	99
10.25	131.625	85.5	88.875	113.938
10.5	86.688	127.312	95.938	132.875
10.75	103.438	74.938	76.188	86.562
11	106.25	120.188	141.062	87.25
11.25	119.062	84.062	121.25	101.688
11.5	104.188	164.375	129.125	81.812
11.75	91.375	137.625	114.875	101.938
12	156.25	97.688	127.062	82.688
12.25	83.125	89.75	92.625	153.25
12.5	88.125	107.812	128.5	119.938
12.75	75	114.312	120.938	99
13	81.062	75.375	109.75	118
13.25	123.688	102	72.562	86.5
13.5	111.875	104.062	81.875	80.125
13.75	108.812	71.875	95.75	103.688
14	113.812	108.312	94.75	114.5
14.25	94.562	122.125	93.625	110.688
14.5	125.875	72.5	126	117.375
14.75	116.75	70.625	108.438	123.375
15	96.312	118.438	136.125	87.562
15.193	83.375	122.938	108.375	103.062
15.386	103.688	126.938	145.688	103.188
15.579	90.875	111.438	102	144.062
15.772	117.5	122.875	103.938	139.5
15.965	95.062	85.688	103.688	155.5
16.158	105.312	117.75	94.625	142.875
16.351	106.625	113.375	139.062	84.312
16.544	106.938	120.125	115.812	108.812
16.737	99.188	137.75	144.75	53.188
16.93	88.875	120.812	160.375	72.812
17.123	132.5	93.938	99.312	116.938
17.316	124.438	127.562	108.438	132.625
17.509	116.188	115.812	121.688	149.938
17.702	85.812	144.812	109.562	96.25
17.895	87.5	135.875	141	89.25
18.088	141.125	136.25	109.062	99.75
18.281	92.75	99.75	108.5	97.688
18.474	86.375	107.125	92.812	125
18.667	135.75	71	103.312	69.688
18.86	96.812	129.312	151.25	114.125
19.053	123.625	192.312	115.688	123.625
19.246	98.062	162.375	97.25	113.562
19.439	133.75	214.875	124	102.688
19.632	101.938	193	107	124.688
19.825	141.25	177.5	107.625	94.438
20	96.812	315.5	101.812	126.812
20.39	93.875	271.438	130.812	95.188
20.78	131.25	324.688	145.688	79.312
21.17	136.062	283.812	126	117.812
21.56	190.625	351.188	104.875	126.062
21.95	136.25	345.312	121	100.938
22.34	221.875	359.438	100.625	83.25
22.73	143.25	422.5	112.75	130.938
23.12	212.375	503.5	107.312	97.125
23.51	147.75	634.5	120.875	83.062
23.9	191.938	576.188	132.875	122.375
24.29	236.438	628.5	121.75	130.812
24.68	200.875	594.812	72.375	140.875
25	268.5	621.125	110.812	142.875
25.415	271.562	719.875	126.625	114.5
25.83	351.25	815.625	151.188	127.312
26.245	371.438	963.812	148.562	159.375
26.66	404.875	987.062	160.625	131.188
27.075	482.438	1091.31	153.562	153.938
27.49	565.5	1100	184.562	145.125
27.905	548	1109.88	118.188	117.125
28.32	690.688	1175.69	128.562	113.812
28.735	708.438	1190.69	137.125	173.125
29.15	833	1318.75	221.625	137.5
29.565	933.125	1356.44	246.688	157.875
29.98	1060.25	1419.38	164.562	160.812
30.395	1133.25	1404.75	265.375	197.062
30.81	1287.31	1408.25	256.25	199.625
31.225	1302	1430.06	308.062	207.188
31.64	1572.38	1466.25	357.312	262.25
32.055	1627.94	1379.69	377.812	256.75
32.47	1754.44	1410.38	427.312	276.438
32.885	1913.31	1422.19	466.312	268
33.3	2050.06	1358.81	483.438	290.5
33.715	2129.06	1407.44	580.688	298.25
34.13	2379.56	1396	652.812	454.125
34.545	2399.12	1439.81	721.125	369.375
34.96	2698.31	1268.06	839	434.75
35.375	2780.81	1389	934.125	433.438
35.79	2853.81	1309.25	1008.25	515.062
36.205	3087.69	1377.88	1090.69	492.562
36.62	3353.19	1410.31	1126	630.375
37	3729.81	1430.56	1270.94	608.5
37.77	3995.31	1495.56	1522.06	768.938
38.54	4084.25	1381.69	1593.44	790.875
39.31	4752	1471.81	1761.81	977.938
40.08	5003.62	1458.69	1800.75	1050.12
40.85	5301.62	1617.31	1919.12	1190.88
41.62	5664.06	1526.81	2096.94	1229
42.39	6101.19	1534.19	2277.25	1388.31
43.16	6373.31	1630.06	2617.38	1570.88
43.93	6570.12	1633.12	2741.44	1753.44
44.7	6719.88	1483.12	2846.69	1811.06
45.47	7228.12	1476.12	3054.88	2081.5
46.24	7601.5	1332.19	3291.12	2165.75
47.01	7709.44	1413.94	3332.31	2421.38
47.78	8106.81	1244.62	3511	2545.94
48.55	8359.31	1247.31	3790.56	2819.81
49.32	8682	1108.69	4011.75	2953.06
50	8818.75	1090	4264.44	3103.62
51.32	8775.94	991.625	4639.06	3395.56
52.64	8944.56	884.375	4919.81	3666.5
53.96	8922.12	786.312	5232.06	3846.62
55.28	8992	782.125	5805	4195
56.6	8827.06	695.312	6131.5	4589.69
57.92	8513.69	621.75	6472.69	4903.38
59.24	8594.19	597.5	6974.12	5215.56
60.56	8695.44	577.438	7418.69	5309.69
61.88	8542.69	508.5	8094.75	5682.06
63.2	8073.75	500.125	8551.62	6216.44
64.52	7773.12	487.5	9023.94	6575.5
65.84	7311.94	424.75	9638.69	7173.12
67.16	7021.94	369.125	10203.4	7587.81
68.48	6848.19	445.688	10580.8	8074.88
69.8	6584.19	403.875	11236.2	8644.12
71.12	6314.38	371.688	12393.4	9173.06
72.44	6452.5	475.625	13248.8	10090.2
73.76	6290.5	401.5	14371.9	10513.2
75	6251	367.438	15012.5	11141.5
77.5	6077.88	400.812	15934.8	11673.5
80	6074.19	362.75	17169.6	12288.2
82.5	6130.62	340.188	18190.6	12942.5
85	6051.25	324.75	19645.8	13511.4
87.5	6058.12	337	21217.1	13714.8
90	6004.44	314.75	22427.1	14301.8
92.5	6023.94	328.188	23599.4	15064.1
95	5886.62	320.312	24998.5	16218.1
97.5	5931.88	292.625	26121.9	16632.6
100	5711.88	332.438	27585.4	18409.3
105.549	5466.19	361.75	29600	20334
111.098	5313.38	447	31355.9	22597.9
116.647	5066.62	641.812	32936.4	25467.9
122.196	4800.06	820.188	35262.8	29370.7
127.745	3580.56	1109.19	38627.4	34846.8
133.294	2258.69	1281.19	42447.3	39953.6
138.843	1340	1385.31	44719.4	44279.1
144.392	1090.62	1505.88	43876.2	46336.8
150	890.25	1425.06	43356.8	46531.7
164.29	569.062	830.938	42229.5	42729.7
178.58	325.125	495	29565.9	26477.4
192.87	169.125	391.75	8617.25	7097.69
207.16	251.375	301.375	1711	1966.12
221.45	178	348.188	836	860.25
235.74	216.688	299.875	650.438	644.062
250	181.5	286.75	620.875	446.062

## Sheet: Figure 3a
Figure 3a
86 mM NaCl LB	WT				∆tviBC				tviD C127R				tviE P263S				tviE K266N				tviE S290R
(hrs)	exp1	exp2	exp3	exp4	exp1	exp2	exp3	exp4	exp1	exp2	exp3	exp4	exp1	exp2	exp3	exp4	exp1	exp2	exp3	exp4	exp1	exp2	exp3	exp4
0	0	0	0	0	0	0	0	0	0	0	0	0	0	0	0	0	0	0	0	0	0	0	0	0
2	0.0169	0.017	0.0196	0.0165	0.0156	0.0154	0.016	0.0158	0.0137	0.014	0.0149	0.0151	0.0142	0.0147	0.0154	0.0165	0.0145	0.0167	0.0145	0.0169	0.0141	0.0126	0.0123	0.0119
4	0.1792	0.1797	0.1797	0.178	0.1622	0.1692	0.1557	0.1563	0.1745	0.1732	0.1695	0.1703	0.1785	0.1751	0.1844	0.1877	0.1697	0.1619	0.1622	0.1698	0.165	0.1637	0.1627	0.167
6	0.3481	0.3373	0.3484	0.351	0.3382	0.3252	0.3305	0.338	0.3329	0.3236	0.338	0.3547	0.3379	0.3473	0.3586	0.3649	0.3327	0.3387	0.3395	0.3433	0.3103	0.3188	0.3261	0.3235
8	0.4349	0.4268	0.4261	0.433	0.4308	0.4189	0.429	0.4322	0.4296	0.4312	0.4375	0.4374	0.4158	0.4267	0.4322	0.442	0.4086	0.4165	0.431	0.439	0.3737	0.3968	0.409	0.4237
10	0.4896	0.4766	0.4754	0.4755	0.4932	0.4724	0.4794	0.4731	0.4999	0.474	0.4825	0.4761	0.49	0.4851	0.4822	0.4859	0.484	0.4945	0.4919	0.4944	0.462	0.4834	0.4881	0.4904
12	0.5204	0.5087	0.5067	0.5067	0.5204	0.5082	0.512	0.5047	0.5328	0.5079	0.5159	0.5072	0.5288	0.5196	0.5145	0.5176	0.5447	0.5268	0.5256	0.5254	0.5384	0.5331	0.5348	0.5297
14	0.5481	0.5403	0.535	0.5426	0.5429	0.5406	0.5412	0.5289	0.5594	0.5376	0.5423	0.5415	0.5616	0.5546	0.5455	0.5478	0.5773	0.5681	0.559	0.5659	0.5796	0.5723	0.5751	0.5642
16	0.5686	0.5574	0.5538	0.5647	0.5591	0.5549	0.5567	0.5474	0.5697	0.5463	0.5627	0.5585	0.5795	0.5699	0.567	0.5781	0.591	0.5799	0.5823	0.5898	0.6059	0.59	0.595	0.5829
18	0.5809	0.5803	0.5784	0.5789	0.5838	0.5705	0.5739	0.5645	0.575	0.5642	0.5733	0.5714	0.5968	0.5847	0.5808	0.5962	0.6088	0.6005	0.5978	0.605	0.635	0.6121	0.6104	0.6139
20	0.606	0.5946	0.6045	0.5936	0.6062	0.5888	0.5934	0.5816	0.5853	0.5797	0.5876	0.5897	0.6123	0.6001	0.5933	0.6114	0.6141	0.6036	0.6071	0.619	0.6531	0.6308	0.631	0.6415
22	0.5761	0.6038	0.6202	0.5857	0.619	0.5969	0.6048	0.5984	0.5725	0.5887	0.601	0.6062	0.6298	0.6099	0.6036	0.624	0.6055	0.6049	0.6244	0.6322	0.6614	0.6194	0.6324	0.6662
24	0.5704	0.6045	0.6326	0.5924	0.6279	0.6068	0.6111	0.6134	0.5756	0.5993	0.608	0.619	0.6427	0.6206	0.6129	0.6308	0.6084	0.6096	0.6305	0.635	0.6585	0.6267	0.629	0.6538
300 mM NaCl LB	WT				∆tviBC				tviD C127R				tviE P263S				tviE K266N				tviE S290R
(hrs)	exp1	exp2	exp3	exp4	exp1	exp2	exp3	exp4	exp1	exp2	exp3	exp4	exp1	exp2	exp3	exp4	exp1	exp2	exp3	exp4	exp1	exp2	exp3	exp4
0	0	0	0	0	0	0	0	0	0	0	0	0	0	0	0	0	0	0	0	0	0	0	0	0
2	0.0117	0.0124	0.0112	0.0112	0.0112	0.0117	0.0124	0.0077	0.0106	0.011	0.0101	0.0098	0.0106	0.0111	0.0109	0.0109	0.0099	0.009	0.0081	0.0086	0.00849999	0.0088	0.0104	0.0083
4	0.124	0.1305	0.1298	0.1346	0.1191	0.1202	0.1156	0.1098	0.1173	0.1176	0.113	0.1162	0.1202	0.1235	0.1207	0.1245	0.1151	0.1138	0.1126	0.1165	0.1184	0.1206	0.118	0.1163
6	0.2002	0.2078	0.2082	0.2175	0.2002	0.1942	0.196	0.1854	0.1882	0.1976	0.1932	0.1913	0.1885	0.2024	0.2065	0.2058	0.1878	0.1893	0.1875	0.1982	0.1895	0.1932	0.19	0.1926
8	0.2733	0.2923	0.302	0.3115	0.2808	0.2927	0.2893	0.2813	0.2802	0.2911	0.2872	0.2838	0.2831	0.295	0.2998	0.2854	0.2532	0.2626	0.2668	0.2768	0.244	0.2509	0.2531	0.2613
10	0.3471	0.3741	0.3919	0.4087	0.3694	0.3812	0.389	0.3845	0.3666	0.3848	0.3803	0.3845	0.361	0.3768	0.3806	0.3834	0.3167	0.3403	0.351	0.3548	0.3122	0.3328	0.3418	0.3477
12	0.4036	0.432	0.4486	0.4667	0.4371	0.437	0.43	0.4343	0.426	0.4404	0.4303	0.4394	0.4168	0.4316	0.435	0.4358	0.3844	0.4033	0.4083	0.4103	0.3859	0.4084	0.421	0.426
14	0.4607	0.4821	0.4831	0.5034	0.4891	0.472	0.4593	0.4656	0.4691	0.4735	0.4603	0.4702	0.4611	0.4673	0.4677	0.4727	0.4352	0.4507	0.4664	0.4683	0.4396	0.4628	0.4728	0.4819
16	0.5115	0.5163	0.5117	0.5288	0.5143	0.5031	0.4914	0.4982	0.4958	0.4978	0.4856	0.497	0.4935	0.4948	0.4923	0.4966	0.4747	0.4916	0.5028	0.4962	0.4898	0.4968	0.5208	0.5306
18	0.5295	0.5326	0.5226	0.5404	0.5284	0.52	0.513	0.52	0.4924	0.5141	0.5041	0.5142	0.5065	0.5099	0.509	0.5112	0.4993	0.5112	0.517	0.5088	0.5213	0.5181	0.5394	0.5394
20	0.5158	0.546	0.5335	0.5553	0.5407	0.5346	0.5299	0.5378	0.4876	0.5277	0.5204	0.5308	0.5169	0.5229	0.5244	0.526	0.4871	0.5148	0.519	0.5087	0.5351	0.5444	0.5458	0.5415
22	0.5003	0.5534	0.5305	0.5636	0.5475	0.5404	0.5383	0.545	0.4877	0.5328	0.5271	0.5372	0.5211	0.5281	0.5309	0.5323	0.4863	0.5208	0.5272	0.5112	0.54	0.5437	0.553	0.5499
24	0.4955	0.5593	0.534	0.5745	0.5519	0.5458	0.5447	0.5527	0.4882	0.5363	0.5312	0.5447	0.5256	0.5327	0.5363	0.5393	0.488	0.5281	0.5392	0.5149	0.5406	0.5577	0.5623	0.5562

[truncated: 23 more sheets: Figure 3d, Figure 3f, Figure 3h, Figure 3j, Figure 3k, Figure 3l, Figure 3m, Figure 3n, Figure 4d, Figure 4e, Figure 4f, Figure 4g, Figure 4h, Figure 4j, Figure 4l, Figure 4m, Figure 4n, Figure 5a-d, Figure 5f, sFigure 3 …]
